# Supplementary material for: New data on two remarkable Antarctic species Amblydorylaimus isokaryon (Loof, 1975) Andrássy, 1998 and Pararhyssocolpus paradoxus (Loof, 1975), gen. n., comb. n. (Nematoda, Dorylaimida)
Source: Zookeys. 2015 Jul 2;(511):25–68. doi: 10.3897/zookeys.511.9793 (PMC4523744; doi:10.3897/zookeys.511.9793)
Supplement: XML Treatment for Amblydorylaimus isokaryon [file zookeys.511.9793-treatment1.xml]

<!DOCTYPE tp:taxon-treatment
  PUBLIC "-//TaxonX//DTD Taxonomic Treatment Publishing DTD v0 20100105//EN" "tax-treatment-NSO.dtd">
<tp:taxon-treatment xmlns:tp="http://www.plazi.org/taxpub"><tp:treatment-meta><kwd-group><label>Taxon classification</label><kwd><named-content content-type="kingdom">Animalia</named-content></kwd><kwd><named-content content-type="order">Dorylaimida</named-content></kwd><kwd><named-content content-type="family">Qudsianematidae</named-content></kwd></kwd-group><mixed-citation publication-type="journal"><person-group><name><surname>Elshishka</surname><given-names>Milka</given-names></name><name><surname>Lazarova</surname><given-names>Stela</given-names></name><name><surname>Radoslavov</surname><given-names>Georgi</given-names></name><name><surname>Hristov</surname><given-names>Petar</given-names></name><name><surname>Peneva</surname><given-names>Vlada K.</given-names></name></person-group><article-title>New data on two remarkable Antarctic species <italic><tp:taxon-name><tp:taxon-name-part taxon-name-part-type="genus">Amblydorylaimus</tp:taxon-name-part> <tp:taxon-name-part taxon-name-part-type="species">isokaryon</tp:taxon-name-part></tp:taxon-name></italic> (Loof, 1975) Andrássy, 1998 and <italic><tp:taxon-name><tp:taxon-name-part taxon-name-part-type="genus">Pararhyssocolpus</tp:taxon-name-part> <tp:taxon-name-part taxon-name-part-type="species">paradoxus</tp:taxon-name-part></tp:taxon-name></italic> (Loof, 1975), gen. n., comb. n. (<tp:taxon-name><tp:taxon-name-part taxon-name-part-type="phylum">Nematoda</tp:taxon-name-part></tp:taxon-name>, <tp:taxon-name><tp:taxon-name-part taxon-name-part-type="order">Dorylaimida</tp:taxon-name-part></tp:taxon-name>)</article-title><source>Zookeys</source><day>2</day><month>7</month><year>2015</year><volume>2015</volume><issue>511</issue><fpage>25</fpage><lpage>68</lpage><pub-id pub-id-type="doi">10.3897/zookeys.511.9793</pub-id></mixed-citation></tp:treatment-meta><tp:nomenclature><tp:taxon-name>
                        <tp:taxon-name-part taxon-name-part-type="genus">Amblydorylaimus</tp:taxon-name-part>
                        <tp:taxon-name-part taxon-name-part-type="species">isokaryon</tp:taxon-name-part>
                    </tp:taxon-name><tp:taxon-authority>(Loof, 1975) Andrássy, 1998</tp:taxon-authority><xref ref-type="fig" rid="F1">Figures 1</xref><xref ref-type="fig" rid="F2">, 2</xref><xref ref-type="fig" rid="F3">, 3</xref><xref ref-type="fig" rid="F4">, 4</xref><xref ref-type="fig" rid="F5">, 5</xref><xref ref-type="fig" rid="F6">, 6</xref><xref ref-type="fig" rid="F7">, 7</xref><xref ref-type="fig" rid="F8">, 8</xref><xref ref-type="fig" rid="F9">, 9</xref><xref ref-type="fig" rid="F10">, 10</xref><xref ref-type="fig" rid="F11">, 11</xref><xref ref-type="fig" rid="F12">, 12</xref><xref ref-type="fig" rid="F13">, 13</xref><xref ref-type="fig" rid="F24">, 24</xref><xref ref-type="fig" rid="F25">, 25</xref><xref ref-type="fig" rid="F26">, 26</xref><tp:nomenclature-citation-list><tp:nomenclature-citation><tp:taxon-name><tp:taxon-name-part taxon-name-part-type="genus">Eudorylaimus</tp:taxon-name-part> <tp:taxon-name-part taxon-name-part-type="species">isokaryon</tp:taxon-name-part></tp:taxon-name><comment> Loof, 1975</comment></tp:nomenclature-citation></tp:nomenclature-citation-list></tp:nomenclature><tp:treatment-sec sec-type="material"><title>Material examined.</title><p>Twenty-two females, nineteen males and thirteen juveniles (J1-J4) collected from three islands from Maritime Antarctic (Table <xref ref-type="table" rid="T1">1</xref>).</p><table-wrap id="T1" position="float" orientation="portrait"><label>Table 1.</label><caption><p>Origin of the examined materials of <italic><tp:taxon-name><tp:taxon-name-part taxon-name-part-type="genus">Pararhyssocolpus</tp:taxon-name-part> <tp:taxon-name-part taxon-name-part-type="species">paradoxus</tp:taxon-name-part></tp:taxon-name></italic> gen. n., comb. n. and <italic><tp:taxon-name><tp:taxon-name-part taxon-name-part-type="genus">Amblydorylaimus</tp:taxon-name-part> <tp:taxon-name-part taxon-name-part-type="species">isokaryon</tp:taxon-name-part></tp:taxon-name></italic>.</p></caption><table id="TID0EBQAI" rules="all"><tbody><tr><th rowspan="1" colspan="1">Site description</th><th rowspan="1" colspan="1">Collection year</th><th rowspan="1" colspan="1">Abbreviation</th><th rowspan="1" colspan="1">Nematode species</th></tr><tr><td rowspan="1" colspan="1"><bold>King George Island (KGI)</bold></td><td rowspan="1" colspan="1"/><td rowspan="1" colspan="1"/><td rowspan="1" colspan="1"/></tr><tr><td rowspan="1" colspan="1"><italic>Fildes Peninsula</italic> Soil</td><td rowspan="1" colspan="1">2013</td><td rowspan="1" colspan="1">KGI1</td><td rowspan="1" colspan="1"><italic><tp:taxon-name><tp:taxon-name-part taxon-name-part-type="genus">Pararhyssocolpus</tp:taxon-name-part> <tp:taxon-name-part taxon-name-part-type="species">paradoxus</tp:taxon-name-part></tp:taxon-name></italic>; <italic><tp:taxon-name><tp:taxon-name-part taxon-name-part-type="genus">Amblydorylaimus</tp:taxon-name-part> <tp:taxon-name-part taxon-name-part-type="species">isokaryon</tp:taxon-name-part></tp:taxon-name></italic></td></tr><tr><td rowspan="1" colspan="1"><bold>Livingston Island, Punta Hesperides (LI)</bold></td><td rowspan="1" colspan="1"/><td rowspan="1" colspan="1"/><td rowspan="1" colspan="1"/></tr><tr><td rowspan="1" colspan="1">Grass spot (<italic><tp:taxon-name><tp:taxon-name-part taxon-name-part-type="genus">Deschampsia</tp:taxon-name-part> <tp:taxon-name-part taxon-name-part-type="species">antarctica</tp:taxon-name-part></tp:taxon-name></italic> E. Desv.), on a high rock, on the beach near Johnson Dock inlet.</td><td rowspan="1" colspan="1">1994</td><td rowspan="1" colspan="1">DA</td><td rowspan="1" colspan="1"><italic><tp:taxon-name><tp:taxon-name-part taxon-name-part-type="genus">Amblydorylaimus</tp:taxon-name-part> <tp:taxon-name-part taxon-name-part-type="species">isokaryon</tp:taxon-name-part></tp:taxon-name></italic></td></tr><tr><td rowspan="1" colspan="1">A moss-grass (<italic><tp:taxon-name><tp:taxon-name-part taxon-name-part-type="genus">Deschampsia</tp:taxon-name-part> <tp:taxon-name-part taxon-name-part-type="species">antarctica</tp:taxon-name-part></tp:taxon-name></italic>-<italic><tp:taxon-name><tp:taxon-name-part taxon-name-part-type="genus">Polytrichum</tp:taxon-name-part></tp:taxon-name></italic> sp.) community, on top of a small flat rock, on the beach near Johnson Dock inlet.</td><td rowspan="1" colspan="1">1994</td><td rowspan="1" colspan="1">DAP</td><td rowspan="1" colspan="1"><italic><tp:taxon-name><tp:taxon-name-part taxon-name-part-type="genus">Amblydorylaimus</tp:taxon-name-part> <tp:taxon-name-part taxon-name-part-type="species">isokaryon</tp:taxon-name-part></tp:taxon-name></italic></td></tr><tr><td rowspan="1" colspan="1">A small moss tuft (<italic><tp:taxon-name><tp:taxon-name-part taxon-name-part-type="genus">Sanionia</tp:taxon-name-part></tp:taxon-name></italic> sp.), transect over a large rock.</td><td rowspan="1" colspan="1">1994</td><td rowspan="1" colspan="1">S</td><td rowspan="1" colspan="1"><italic><tp:taxon-name><tp:taxon-name-part taxon-name-part-type="genus">Pararhyssocolpus</tp:taxon-name-part> <tp:taxon-name-part taxon-name-part-type="species">paradoxus</tp:taxon-name-part></tp:taxon-name></italic></td></tr><tr><td rowspan="1" colspan="1">Moss <italic><tp:taxon-name><tp:taxon-name-part taxon-name-part-type="genus">Sanionia</tp:taxon-name-part> <tp:taxon-name-part taxon-name-part-type="species">georgico-uncinata</tp:taxon-name-part></tp:taxon-name></italic> (Müll. Hal.) and grass <italic><tp:taxon-name><tp:taxon-name-part taxon-name-part-type="genus">Deschampsia</tp:taxon-name-part> <tp:taxon-name-part taxon-name-part-type="species">antarctica</tp:taxon-name-part></tp:taxon-name></italic>.</td><td rowspan="1" colspan="1">2001</td><td rowspan="1" colspan="1">HPPS</td><td rowspan="1" colspan="1"><italic><tp:taxon-name><tp:taxon-name-part taxon-name-part-type="genus">Amblydorylaimus</tp:taxon-name-part> <tp:taxon-name-part taxon-name-part-type="species">isokaryon</tp:taxon-name-part></tp:taxon-name></italic></td></tr><tr><td rowspan="1" colspan="1">Grasses <italic><tp:taxon-name><tp:taxon-name-part taxon-name-part-type="genus">Colobanthus</tp:taxon-name-part> <tp:taxon-name-part taxon-name-part-type="species">quitensis</tp:taxon-name-part></tp:taxon-name></italic> (Kunth) Bartl. and <italic><tp:taxon-name><tp:taxon-name-part taxon-name-part-type="genus">Deschampsia</tp:taxon-name-part> <tp:taxon-name-part taxon-name-part-type="species">antarctica</tp:taxon-name-part></tp:taxon-name></italic>, moss.</td><td rowspan="1" colspan="1">2003</td><td rowspan="1" colspan="1">CDM</td><td rowspan="1" colspan="1"><italic><tp:taxon-name><tp:taxon-name-part taxon-name-part-type="genus">Pararhyssocolpus</tp:taxon-name-part> <tp:taxon-name-part taxon-name-part-type="species">paradoxus</tp:taxon-name-part></tp:taxon-name></italic>, <italic><tp:taxon-name><tp:taxon-name-part taxon-name-part-type="genus">Amblydorylaimus</tp:taxon-name-part> <tp:taxon-name-part taxon-name-part-type="species">isokaryon</tp:taxon-name-part></tp:taxon-name></italic></td></tr><tr><td rowspan="1" colspan="1">Grasses <italic><tp:taxon-name><tp:taxon-name-part taxon-name-part-type="genus">Deschampsia</tp:taxon-name-part> <tp:taxon-name-part taxon-name-part-type="species">antarctica</tp:taxon-name-part></tp:taxon-name></italic>, <italic><tp:taxon-name><tp:taxon-name-part taxon-name-part-type="genus">Colobanthus</tp:taxon-name-part> <tp:taxon-name-part taxon-name-part-type="species">quitensis</tp:taxon-name-part></tp:taxon-name></italic>.</td><td rowspan="1" colspan="1">2003</td><td rowspan="1" colspan="1">SDC</td><td rowspan="1" colspan="1"><italic><tp:taxon-name><tp:taxon-name-part taxon-name-part-type="genus">Pararhyssocolpus</tp:taxon-name-part> <tp:taxon-name-part taxon-name-part-type="species">paradoxus</tp:taxon-name-part></tp:taxon-name></italic>; <italic><tp:taxon-name><tp:taxon-name-part taxon-name-part-type="genus">Amblydorylaimus</tp:taxon-name-part> <tp:taxon-name-part taxon-name-part-type="species">isokaryon</tp:taxon-name-part></tp:taxon-name></italic></td></tr><tr><td rowspan="1" colspan="1">Grass <italic><tp:taxon-name><tp:taxon-name-part taxon-name-part-type="genus">Deschampsia</tp:taxon-name-part> <tp:taxon-name-part taxon-name-part-type="species">antarctica</tp:taxon-name-part></tp:taxon-name></italic>, moss.</td><td rowspan="1" colspan="1">2003</td><td rowspan="1" colspan="1">DM</td><td rowspan="1" colspan="1"><italic><tp:taxon-name><tp:taxon-name-part taxon-name-part-type="genus">Pararhyssocolpus</tp:taxon-name-part> <tp:taxon-name-part taxon-name-part-type="species">paradoxus</tp:taxon-name-part></tp:taxon-name></italic></td></tr><tr><td rowspan="1" colspan="1"><bold>Nelson Island (NI)</bold></td><td rowspan="1" colspan="1"/><td rowspan="1" colspan="1"/><td rowspan="1" colspan="1"/></tr><tr><td rowspan="1" colspan="1"><italic>Duthoit Point</italic> Moss</td><td rowspan="1" colspan="1">2013</td><td rowspan="1" colspan="1">M</td><td rowspan="1" colspan="1"><italic><tp:taxon-name><tp:taxon-name-part taxon-name-part-type="genus">Pararhyssocolpus</tp:taxon-name-part> <tp:taxon-name-part taxon-name-part-type="species">paradoxus</tp:taxon-name-part></tp:taxon-name></italic>; <italic><tp:taxon-name><tp:taxon-name-part taxon-name-part-type="genus">Amblydorylaimus</tp:taxon-name-part> <tp:taxon-name-part taxon-name-part-type="species">isokaryon</tp:taxon-name-part></tp:taxon-name></italic></td></tr></tbody></table></table-wrap></tp:treatment-sec><tp:treatment-sec sec-type="Measurements"><title>Measurements.</title><p>See Table <xref ref-type="table" rid="T2">2</xref>.</p><table-wrap id="T2" position="float" orientation="portrait"><label>Table 2.</label><caption><p>Morphometrics of <italic><tp:taxon-name><tp:taxon-name-part taxon-name-part-type="genus">Amblydorylaimus</tp:taxon-name-part> <tp:taxon-name-part taxon-name-part-type="species">isokaryon</tp:taxon-name-part></tp:taxon-name></italic> (females and males). All measurements, unless indicated otherwise, are in µm (and in the form: mean±SD (range).</p></caption><table id="TID0E34AI" rules="all"><tbody><tr><th rowspan="1" colspan="1">Locality</th><th rowspan="1" colspan="2">Nelson Island</th><th rowspan="1" colspan="9">Livingston Island</th><th rowspan="1" colspan="2">King George Island</th></tr><tr><th rowspan="1" colspan="1"/><th rowspan="1" colspan="2">M</th><th rowspan="1" colspan="2">SDC</th><th rowspan="1" colspan="2">HPPS</th><th rowspan="1" colspan="2">CDM</th><th rowspan="1" colspan="2">DA</th><th rowspan="1" colspan="1">DAP</th><th rowspan="1" colspan="2">KGI1</th></tr><tr><td rowspan="1" colspan="1">Characters</td><td rowspan="1" colspan="1">♀(n=10)</td><td rowspan="1" colspan="1">♂ (n=10)</td><td rowspan="1" colspan="1">♀ (n=4)</td><td rowspan="1" colspan="1">♂</td><td rowspan="1" colspan="1">♀</td><td rowspan="1" colspan="1">♂</td><td rowspan="1" colspan="1">♀</td><td rowspan="1" colspan="1">♂</td><td rowspan="1" colspan="1">♀</td><td rowspan="1" colspan="1">♂</td><td rowspan="1" colspan="1">♂</td><td rowspan="1" colspan="1">♀</td><td rowspan="1" colspan="1">♂</td></tr><tr><td rowspan="1" colspan="1">L (mm)</td><td rowspan="1" colspan="1">2.85±0.25<break/> (2.47–3.31)</td><td rowspan="1" colspan="1">2.88± 0.18<break/> (2.58–3.24)</td><td rowspan="1" colspan="1">3.08±0.09<break/> (3.00–3.20)</td><td rowspan="1" colspan="1">3.14, 3.23</td><td rowspan="1" colspan="1">3.00, 3.32</td><td rowspan="1" colspan="1">2.62, 3.00, 3.09</td><td rowspan="1" colspan="1">3.01, 3.02</td><td rowspan="1" colspan="1">2.76</td><td rowspan="1" colspan="1">2.63, 2.76, 2.89</td><td rowspan="1" colspan="1">2.96</td><td rowspan="1" colspan="1">2.76</td><td rowspan="1" colspan="1">2.13</td><td rowspan="1" colspan="1">2.65</td></tr><tr><td rowspan="1" colspan="1">a</td><td rowspan="1" colspan="1">29.2±2.6<break/> (25.6–32.9)</td><td rowspan="1" colspan="1">31.6± 2.4<break/> (28.5–34.8)</td><td rowspan="1" colspan="1">27.6±1.2<break/> (26.6–29.3)</td><td rowspan="1" colspan="1">33.2, 29.6</td><td rowspan="1" colspan="1">35.3, 38.2</td><td rowspan="1" colspan="1">31.4, 34.1, 38.3</td><td rowspan="1" colspan="1">28, 27.3</td><td rowspan="1" colspan="1">30.3</td><td rowspan="1" colspan="1">27.3, 29.9, 29.6</td><td rowspan="1" colspan="1">35.2</td><td rowspan="1" colspan="1">36.7</td><td rowspan="1" colspan="1">26</td><td rowspan="1" colspan="1">34.2</td></tr><tr><td rowspan="1" colspan="1">b</td><td rowspan="1" colspan="1">4.1± 0.3<break/> (3.7–4.4)</td><td rowspan="1" colspan="1">4.2± 0.2<break/> (3.9–4.4)</td><td rowspan="1" colspan="1">4.4± 0.1<break/> (4.3–4.5)</td><td rowspan="1" colspan="1">4.4, 4.6</td><td rowspan="1" colspan="1">4.6, 4.4</td><td rowspan="1" colspan="1">4.1, 4.1, 4.4</td><td rowspan="1" colspan="1">4.1, 4.3</td><td rowspan="1" colspan="1"/><td rowspan="1" colspan="1">3.6, 4.0, 4.0</td><td rowspan="1" colspan="1">4.2</td><td rowspan="1" colspan="1">4.3</td><td rowspan="1" colspan="1">3.8</td><td rowspan="1" colspan="1">4.8</td></tr><tr><td rowspan="1" colspan="1">c</td><td rowspan="1" colspan="1">70.6±7.4<break/> (59.7–79.1)</td><td rowspan="1" colspan="1">66.6±5.1<break/> (59.9–77.2)</td><td rowspan="1" colspan="1">73.7±2.1<break/> (71.2–75.9)</td><td rowspan="1" colspan="1">74.8, 83.8</td><td rowspan="1" colspan="1">63.8, 77.7</td><td rowspan="1" colspan="1">62.0, 75.8, 69.2</td><td rowspan="1" colspan="1">73.4, 79.3</td><td rowspan="1" colspan="1">61.3</td><td rowspan="1" colspan="1">72.1, 57.6,79.3</td><td rowspan="1" colspan="1">64.0</td><td rowspan="1" colspan="1">65.6</td><td rowspan="1" colspan="1">68.6</td><td rowspan="1" colspan="1">62.4</td></tr><tr><td rowspan="1" colspan="1">c‘</td><td rowspan="1" colspan="1">0.9±0.1<break/> (0.8–1.0)</td><td rowspan="1" colspan="1">0.9±0.1<break/> (0.8–1.0)</td><td rowspan="1" colspan="1">1.0±0.1<break/> (0.9–1.0)</td><td rowspan="1" colspan="1">1.0, 0.9</td><td rowspan="1" colspan="1">1.0, 1.0</td><td rowspan="1" colspan="1">0.9, 0.9, 1.0</td><td rowspan="1" colspan="1">0.9, 0.9</td><td rowspan="1" colspan="1">0.9</td><td rowspan="1" colspan="1">0.9, 1.0, 0.9</td><td rowspan="1" colspan="1">1.0</td><td rowspan="1" colspan="1">0.9</td><td rowspan="1" colspan="1">0.8</td><td rowspan="1" colspan="1">0.9</td></tr><tr><td rowspan="1" colspan="1">V %</td><td rowspan="1" colspan="1">52.2± 2.0<break/> (50–56)</td><td rowspan="1" colspan="1"/><td rowspan="1" colspan="1">53.5± 1.3<break/> (52–55)</td><td rowspan="1" colspan="1"/><td rowspan="1" colspan="1">54, 53</td><td rowspan="1" colspan="1"/><td rowspan="1" colspan="1">52, 52</td><td rowspan="1" colspan="1"/><td rowspan="1" colspan="1">54, 57, 58</td><td rowspan="1" colspan="1"/><td rowspan="1" colspan="1"/><td rowspan="1" colspan="1">53</td><td rowspan="1" colspan="1"/></tr><tr><td rowspan="1" colspan="1">Lip region width</td><td rowspan="1" colspan="1">24.4±0.7<break/> (23–25.5)</td><td rowspan="1" colspan="1">25.1±1.0<break/> (23.5–27)</td><td rowspan="1" colspan="1">24.1±1.1<break/> (23–25.5)</td><td rowspan="1" colspan="1">24, 26</td><td rowspan="1" colspan="1">25, 27</td><td rowspan="1" colspan="1">24.5, 24, 24</td><td rowspan="1" colspan="1">24, 24</td><td rowspan="1" colspan="1">25</td><td rowspan="1" colspan="1">25.5, 24, 26</td><td rowspan="1" colspan="1">25.5</td><td rowspan="1" colspan="1">23</td><td rowspan="1" colspan="1">24</td><td rowspan="1" colspan="1">26</td></tr><tr><td rowspan="1" colspan="1">Odontostyle</td><td rowspan="1" colspan="1">31.1±0.7<break/> (30–32)</td><td rowspan="1" colspan="1">32.1±1.4<break/> (30–35)</td><td rowspan="1" colspan="1">30.7±0.6<break/> (30–31.5)</td><td rowspan="1" colspan="1">30, 30</td><td rowspan="1" colspan="1">31, 32</td><td rowspan="1" colspan="1">31, 30, 31</td><td rowspan="1" colspan="1">30, 30</td><td rowspan="1" colspan="1">29</td><td rowspan="1" colspan="1">30, 31, 32</td><td rowspan="1" colspan="1">30</td><td rowspan="1" colspan="1">29</td><td rowspan="1" colspan="1">29</td><td rowspan="1" colspan="1">29</td></tr><tr><td rowspan="1" colspan="1">Odontophore</td><td rowspan="1" colspan="1">51.9±2.0<break/> (50–56)</td><td rowspan="1" colspan="1">52.03±3.4<break/> (47.5–56)</td><td rowspan="1" colspan="1">53.4±1.3<break/> (52–54)</td><td rowspan="1" colspan="1"/><td rowspan="1" colspan="1"/><td rowspan="1" colspan="1">-, 57, 51</td><td rowspan="1" colspan="1">54, -</td><td rowspan="1" colspan="1"/><td rowspan="1" colspan="1"/><td rowspan="1" colspan="1"/><td rowspan="1" colspan="1"/><td rowspan="1" colspan="1">46</td><td rowspan="1" colspan="1"/></tr><tr><td rowspan="1" colspan="1">Pharynx</td><td rowspan="1" colspan="1">703.2±41.0<break/> (632.5–756)</td><td rowspan="1" colspan="1">695.3±40.9<break/> (650–765)</td><td rowspan="1" colspan="1">706.1±10.3<break/> (692–716)</td><td rowspan="1" colspan="1">710, 707</td><td rowspan="1" colspan="1">652, 745</td><td rowspan="1" colspan="1">646, 732, 706.5</td><td rowspan="1" colspan="1">730, 700</td><td rowspan="1" colspan="1"/><td rowspan="1" colspan="1">737, 698, 715</td><td rowspan="1" colspan="1">697</td><td rowspan="1" colspan="1">648</td><td rowspan="1" colspan="1">566</td><td rowspan="1" colspan="1">550</td></tr><tr><td rowspan="1" colspan="1">Width at pharynx base</td><td rowspan="1" colspan="1">89.8± 8.4<break/> (78–104)</td><td rowspan="1" colspan="1">87.3± 6.1<break/> (75.5–94)</td><td rowspan="1" colspan="1">93.6±7.5<break/> (83–99)</td><td rowspan="1" colspan="1">93, 98</td><td rowspan="1" colspan="1">81, 83.5</td><td rowspan="1" colspan="1">79, 83, 78</td><td rowspan="1" colspan="1">102, 105</td><td rowspan="1" colspan="1"/><td rowspan="1" colspan="1">87, 87, 94</td><td rowspan="1" colspan="1">83</td><td rowspan="1" colspan="1">73</td><td rowspan="1" colspan="1">75</td><td rowspan="1" colspan="1">73</td></tr><tr><td rowspan="1" colspan="1">Width at mid body</td><td rowspan="1" colspan="1">97.9±9.0<break/> (85–110)</td><td rowspan="1" colspan="1">91.4±6.2<break/> (79–101)</td><td rowspan="1" colspan="1">111.8±6.1<break/> (103–115)</td><td rowspan="1" colspan="1">95, 109</td><td rowspan="1" colspan="1">85, 87</td><td rowspan="1" colspan="1">83, 88, 81</td><td rowspan="1" colspan="1">108, 111</td><td rowspan="1" colspan="1"/><td rowspan="1" colspan="1">96.5, 92, 98</td><td rowspan="1" colspan="1">84</td><td rowspan="1" colspan="1">75</td><td rowspan="1" colspan="1">82</td><td rowspan="1" colspan="1">77</td></tr><tr><td rowspan="1" colspan="1">Prerectum length</td><td rowspan="1" colspan="1">106.2±11.1<break/> (92–131)</td><td rowspan="1" colspan="1">136.1±11.2<break/> (120–149)</td><td rowspan="1" colspan="1">88.4±8.6<break/> (82–101)</td><td rowspan="1" colspan="1">-, 154</td><td rowspan="1" colspan="1">110, 104.5</td><td rowspan="1" colspan="1">130, 154, -</td><td rowspan="1" colspan="1">100, 105</td><td rowspan="1" colspan="1"/><td rowspan="1" colspan="1">-, 117,131</td><td rowspan="1" colspan="1"/><td rowspan="1" colspan="1"/><td rowspan="1" colspan="1">58</td><td rowspan="1" colspan="1"/></tr><tr><td rowspan="1" colspan="1">Rectum length</td><td rowspan="1" colspan="1">52.6±3.6<break/> (46–58)</td><td rowspan="1" colspan="1"/><td rowspan="1" colspan="1">49.4±1.8<break/> (47–51)</td><td rowspan="1" colspan="1"/><td rowspan="1" colspan="1">55.5, 48</td><td rowspan="1" colspan="1"/><td rowspan="1" colspan="1">54, 48</td><td rowspan="1" colspan="1"/><td rowspan="1" colspan="1">56.5, 62, 52</td><td rowspan="1" colspan="1"/><td rowspan="1" colspan="1"/><td rowspan="1" colspan="1">52</td><td rowspan="1" colspan="1"/></tr><tr><td rowspan="1" colspan="1">Tail</td><td rowspan="1" colspan="1">40.5±3.6<break/> (35–47)</td><td rowspan="1" colspan="1">43.4±1.6<break/> (41–46)</td><td rowspan="1" colspan="1">41.9±2.3<break/> (40–45)</td><td rowspan="1" colspan="1">42, 39</td><td rowspan="1" colspan="1">47, 43</td><td rowspan="1" colspan="1">42, 40, 45</td><td rowspan="1" colspan="1">41, 38</td><td rowspan="1" colspan="1">45</td><td rowspan="1" colspan="1">36.5, 48, 36.5</td><td rowspan="1" colspan="1">46</td><td rowspan="1" colspan="1">42</td><td rowspan="1" colspan="1">31</td><td rowspan="1" colspan="1">42</td></tr><tr><td rowspan="1" colspan="1">Spicules</td><td rowspan="1" colspan="1"/><td rowspan="1" colspan="1">95.1±3.3<break/> (89–100)</td><td rowspan="1" colspan="1"/><td rowspan="1" colspan="1">91, 96.5</td><td rowspan="1" colspan="1"/><td rowspan="1" colspan="1">93, 93.5, 93</td><td rowspan="1" colspan="1"/><td rowspan="1" colspan="1">86</td><td rowspan="1" colspan="1"/><td rowspan="1" colspan="1">94</td><td rowspan="1" colspan="1">88</td><td rowspan="1" colspan="1"/><td rowspan="1" colspan="1">93</td></tr><tr><td rowspan="1" colspan="1">Ventromedian supplements</td><td rowspan="1" colspan="1"/><td rowspan="1" colspan="1">12–16</td><td rowspan="1" colspan="1"/><td rowspan="1" colspan="1">15, 12</td><td rowspan="1" colspan="1"/><td rowspan="1" colspan="1">15, 14, 13</td><td rowspan="1" colspan="1"/><td rowspan="1" colspan="1">14</td><td rowspan="1" colspan="1"/><td rowspan="1" colspan="1">15</td><td rowspan="1" colspan="1">15</td><td rowspan="1" colspan="1"/><td rowspan="1" colspan="1">14</td></tr></tbody></table></table-wrap></tp:treatment-sec><tp:treatment-sec sec-type="Description"><title>Description.</title><p><italic>Female.</italic> Body large, curved ventrad after fixation, especially in posterior end. Cuticle 2–4 µm thick at postlabial region, 4–6 µm at mid-body and on tail posterior to anus, three-layered, outer layer thin with fine and distinct transverse striation (especially well visible on SEM, annules 0.4–0.7 µm wide ); intermediate layer also thin, refractive, especially on tail region; inner layer thicker than the others. Lateral chord occupying 20–27% of midbody diam. Lateral pores well perceptible, often conspicuous throughout entire body, 10–14 in number in neck region, dorsal pores 3–4, ventral pores along the whole body, 9–11 in neck region. Lip region angular, set off from the adjoining body by a constriction; 2–3 times as wide as high, about 23–32% of body diameter at neck base. Based on SEM photographs oral aperture dorso-ventral, vestibulum hexagonal; labial and cephalic papillae prominent, labial papillae mamilliform, surrounded by circular annules, cephalic papillae button-like, without such annules, perioral field slightly elevated. Amphidial fovea cup shaped its aperture 41–52% of lip region diam., fusus (sensillium pouch) at 29–32 µm from anterior end, small posterior pouches present which are not always discernable. Odontostyle long, weakly sclerotised, 7–9 times as long as wide, 1.2–1.4 times lip region diam., aperture occupying 1/3 to more than 1/2 of its length (30–53%), av. 2/5, depending on the position of the body (under SEM it is seen that the aperture reaches 12–14 µm which is about 2/5 of the odontostyle length), two edges of the slit do not overlap. Guiding sheath distinct, its anterior edge located at 11–13 µm (or 0.4–0.6 times lip region diam. to anterior end (in not protruded odontostyle)) and seems cuticulised stronger than the posterior edge which is located at the base of odontostyle. Odontophore rod like, 1.5–1.9 times long as odontostyle. Anterior region of pharynx enlarging gradually, basal expansion 350–450 µm, (321 µm in the specimen from King George Island), occupying 50–60% of total neck length. Anterior subventral nuclei equal in size and shape, slightly smaller than dorsal nucleus; dorsal gland nucleus 4.5–6 µm diam., first and second pair subventral gland nuclei 4–4.5 and 3–4 µm diam., respectively. Location of pharyngeal glands and their orifices is presented in Table <xref ref-type="table" rid="T3">3</xref>. Cardia rounded conoid, ending with sharply pointed tongue, variable in size and shape. In some specimens a dorsal cellular mass present at cardia level. The posterior end of the intestine with tongue-like structure of variable length. Prerectum 1.9–3.2 (1.5 times in specimen from King George Island), rectum 1.0–1.5 times anal body diam. long. Prerectum separated from intestine by a transverse muscular ring. Sphincter between rectum and prerectum well developed. Female genital system didelphic amphidelphic, both branches equally and well developed – anterior 510.1±86.5 (390–695.5) µm and posterior 527.4±67.9 (430–705.5) µm long, respectively (anterior 313 and posterior 347 µm long in specimen from King George Island). Ovaries short well developed, often not reaching sphincter level. Oviduct with well-developed <italic>pars dilatata</italic>, often <!--PageBreak-->containing sperm. Sphincter between <italic>pars dilatata oviductus</italic> and uterus small, well developed. Uterus long, anterior 232–435 µm, posterior 226–395 µm long, without differentiation, filled with sperm. Vulva longitudinal (based on SEM observations, Fig. <xref ref-type="fig" rid="F12">12A, B</xref>). Vagina extending inwards for 51–68% of body diam.; <italic>pars proximalis</italic> 36–44×15.5–23 µm, <italic>pars refringens</italic> with two trapezoidal sclerotisations, with combined width of 17.5–22 µm; <italic>pars distalis</italic> 6–10 µm long. Three females each with one uterine <!--PageBreak--><!--PageBreak--><!--PageBreak-->egg, measuring 123–135×56–82.5 µm, in one female one egg located in <italic>pars dilatata oviductus</italic>, measuring 123×80 µm. Irregularities of body cuticle present around vulva, on SEM observation they appeared as additional cuticle masses. Tail short conoid, ventrally arcuate, with bluntly rounded tip, 1.3–1.7% of body length. Caudal pores two pairs, on SEM appeared papillae-like.</p><table-wrap id="T3" position="float" orientation="portrait"><label>Table 3.</label><caption><p>Pharyngeal characters of <italic><tp:taxon-name><tp:taxon-name-part taxon-name-part-type="genus">Amblydorylaimus</tp:taxon-name-part> <tp:taxon-name-part taxon-name-part-type="species">isokaryon</tp:taxon-name-part></tp:taxon-name></italic>. For abbreviations see <xref ref-type="bibr" rid="B41">Loof and Coomans (1970)</xref> and <xref ref-type="bibr" rid="B12">Andrássy (1998b)</xref>.</p></caption><table id="TID0EADCI" rules="all"><tbody><tr><th rowspan="1" colspan="1">Locality</th><th rowspan="1" colspan="4">Nelson Island</th><th rowspan="1" colspan="4">Livingston Island</th><th rowspan="1" colspan="2">King George Island</th></tr><tr><th rowspan="1" colspan="1"/><th rowspan="1" colspan="1"/><th rowspan="1" colspan="3">M</th><th rowspan="1" colspan="2">SDC</th><th rowspan="1" colspan="2">CDM</th><th rowspan="1" colspan="2">KGI1</th></tr><tr><th rowspan="1" colspan="1">Characters</th><th rowspan="1" colspan="1">n</th><th rowspan="1" colspan="1">female</th><th rowspan="1" colspan="1">n</th><th rowspan="1" colspan="1">male</th><th rowspan="1" colspan="1">female</th><th rowspan="1" colspan="1">male</th><th rowspan="1" colspan="1">female</th><th rowspan="1" colspan="1">male</th><th rowspan="1" colspan="1">female</th><th rowspan="1" colspan="1">male</th></tr><tr><td rowspan="1" colspan="1">DO</td><td rowspan="1" colspan="1">4</td><td rowspan="1" colspan="1">51–53</td><td rowspan="1" colspan="1">2</td><td rowspan="1" colspan="1">45, 53</td><td rowspan="1" colspan="1"/><td rowspan="1" colspan="1">53</td><td rowspan="1" colspan="1">51</td><td rowspan="1" colspan="1"/><td rowspan="1" colspan="1">48</td><td rowspan="1" colspan="1">51</td></tr><tr><td rowspan="1" colspan="1">DN=D</td><td rowspan="1" colspan="1">7</td><td rowspan="1" colspan="1">54–57</td><td rowspan="1" colspan="1">6</td><td rowspan="1" colspan="1">54–57</td><td rowspan="1" colspan="1">58, 59</td><td rowspan="1" colspan="1">58</td><td rowspan="1" colspan="1">57, 55</td><td rowspan="1" colspan="1">60</td><td rowspan="1" colspan="1">54</td><td rowspan="1" colspan="1">56</td></tr><tr><td rowspan="1" colspan="1">Distance DO-DN %</td><td rowspan="1" colspan="1">4</td><td rowspan="1" colspan="1">3–5</td><td rowspan="1" colspan="1">2</td><td rowspan="1" colspan="1">5–10</td><td rowspan="1" colspan="1"/><td rowspan="1" colspan="1">5</td><td rowspan="1" colspan="1">6</td><td rowspan="1" colspan="1"/><td rowspan="1" colspan="1">6</td><td rowspan="1" colspan="1">9</td></tr><tr><td rowspan="1" colspan="1">S<sub>1</sub>O<sub>1</sub></td><td rowspan="1" colspan="1">4</td><td rowspan="1" colspan="1">70–74</td><td rowspan="1" colspan="1">2</td><td rowspan="1" colspan="1">65, -</td><td rowspan="1" colspan="1"/><td rowspan="1" colspan="1">71</td><td rowspan="1" colspan="1">70</td><td rowspan="1" colspan="1"/><td rowspan="1" colspan="1">70</td><td rowspan="1" colspan="1">69</td></tr><tr><td rowspan="1" colspan="1">S<sub>1</sub>O<sub>2</sub></td><td rowspan="1" colspan="1">3</td><td rowspan="1" colspan="1">75–77</td><td rowspan="1" colspan="1">2</td><td rowspan="1" colspan="1">71.5, 75</td><td rowspan="1" colspan="1"/><td rowspan="1" colspan="1">76</td><td rowspan="1" colspan="1">76</td><td rowspan="1" colspan="1"/><td rowspan="1" colspan="1">75</td><td rowspan="1" colspan="1">75</td></tr><tr><td rowspan="1" colspan="1">S<sub>1</sub>N<sub>1</sub></td><td rowspan="1" colspan="1">7</td><td rowspan="1" colspan="1">69–72</td><td rowspan="1" colspan="1">6</td><td rowspan="1" colspan="1">69–72</td><td rowspan="1" colspan="1">72, 73</td><td rowspan="1" colspan="1"/><td rowspan="1" colspan="1">71, 70</td><td rowspan="1" colspan="1">73</td><td rowspan="1" colspan="1">69</td><td rowspan="1" colspan="1">70</td></tr><tr><td rowspan="1" colspan="1">S<sub>1</sub>N<sub>2</sub></td><td rowspan="1" colspan="1">7</td><td rowspan="1" colspan="1">74.5–76</td><td rowspan="1" colspan="1">6</td><td rowspan="1" colspan="1">73–76</td><td rowspan="1" colspan="1">77</td><td rowspan="1" colspan="1"/><td rowspan="1" colspan="1">77</td><td rowspan="1" colspan="1">79</td><td rowspan="1" colspan="1">74</td><td rowspan="1" colspan="1">75</td></tr><tr><td rowspan="1" colspan="1">S<sub>2</sub>O</td><td rowspan="1" colspan="1">4</td><td rowspan="1" colspan="1">87–88</td><td rowspan="1" colspan="1">2</td><td rowspan="1" colspan="1">86, 88.5</td><td rowspan="1" colspan="1"/><td rowspan="1" colspan="1">88</td><td rowspan="1" colspan="1">88</td><td rowspan="1" colspan="1"/><td rowspan="1" colspan="1">87</td><td rowspan="1" colspan="1">87</td></tr><tr><td rowspan="1" colspan="1">S<sub>2</sub>N<sub>1</sub></td><td rowspan="1" colspan="1">7</td><td rowspan="1" colspan="1">84–85.5</td><td rowspan="1" colspan="1">6</td><td rowspan="1" colspan="1">83–86</td><td rowspan="1" colspan="1">87, 86</td><td rowspan="1" colspan="1">86</td><td rowspan="1" colspan="1">85, 85</td><td rowspan="1" colspan="1">87</td><td rowspan="1" colspan="1">84</td><td rowspan="1" colspan="1"/></tr><tr><td rowspan="1" colspan="1">S<sub>2</sub>N<sub>2</sub></td><td rowspan="1" colspan="1">7</td><td rowspan="1" colspan="1">84–87</td><td rowspan="1" colspan="1">6</td><td rowspan="1" colspan="1">84–86</td><td rowspan="1" colspan="1">87, 86</td><td rowspan="1" colspan="1">87</td><td rowspan="1" colspan="1">87, 85</td><td rowspan="1" colspan="1">87</td><td rowspan="1" colspan="1">85</td><td rowspan="1" colspan="1">84</td></tr><tr><td rowspan="1" colspan="1">AS<sub>1</sub></td><td rowspan="1" colspan="1">7</td><td rowspan="1" colspan="1">30–38</td><td rowspan="1" colspan="1">6</td><td rowspan="1" colspan="1">31–35</td><td rowspan="1" colspan="1">33, 35</td><td rowspan="1" colspan="1"/><td rowspan="1" colspan="1">33, 33</td><td rowspan="1" colspan="1">33</td><td rowspan="1" colspan="1">33</td><td rowspan="1" colspan="1">31</td></tr><tr><td rowspan="1" colspan="1">AS<sub>2</sub></td><td rowspan="1" colspan="1">7</td><td rowspan="1" colspan="1">42–45</td><td rowspan="1" colspan="1">6</td><td rowspan="1" colspan="1">40–45</td><td rowspan="1" colspan="1">45</td><td rowspan="1" colspan="1"/><td rowspan="1" colspan="1">46</td><td rowspan="1" colspan="1">47</td><td rowspan="1" colspan="1">43.5</td><td rowspan="1" colspan="1">43</td></tr><tr><td rowspan="1" colspan="1">PS<sub>1</sub></td><td rowspan="1" colspan="1">7</td><td rowspan="1" colspan="1">63–68</td><td rowspan="1" colspan="1">6</td><td rowspan="1" colspan="1">62–68</td><td rowspan="1" colspan="1">69, 66</td><td rowspan="1" colspan="1">68</td><td rowspan="1" colspan="1">66, 66</td><td rowspan="1" colspan="1">67</td><td rowspan="1" colspan="1">66</td><td rowspan="1" colspan="1"/></tr><tr><td rowspan="1" colspan="1">PS<sub>2</sub></td><td rowspan="1" colspan="1">7</td><td rowspan="1" colspan="1">63–70</td><td rowspan="1" colspan="1">6</td><td rowspan="1" colspan="1">64–68</td><td rowspan="1" colspan="1">69,67</td><td rowspan="1" colspan="1">68</td><td rowspan="1" colspan="1">69, 68</td><td rowspan="1" colspan="1">67</td><td rowspan="1" colspan="1">67</td><td rowspan="1" colspan="1">64</td></tr></tbody></table></table-wrap><!--PageBreak--><p><italic>Male.</italic> General morphology similar to that of the female, except for the genital system. In one specimen the odontostyle aperture ventral. Arrangement of pharyngeal gland nuclei and their orifices is presented at Table <xref ref-type="table" rid="T3">3</xref>. Genital system diorchic, with opposite testes: anterior 376.4±28.9 (339–418) µm and posterior 361.9±56.8 (279–442) µm long (n=6), (anterior 237 and posterior 255 µm in a specimen from King George Island), respectively. Spicules dorylaimoid, strongly curved ventrad and robust, their length about 1.7–2.3 times cloacal body diam. Ventromedian supplements preceded by one adcloacal pair of papillae, 12–16 in number, regularly spaced, with small cuticular folds between them, adcloacal pair located at 29–37.5 µm apart from cloacal opening (26 µm in specimen from King George Island). Sperm spindle shaped, measuring 11–13×3–4 µm. Lateral guiding pieces, cylindrical with bifurcate end, measuring 24–31×3–5 µm. Tail short conoid, ventrally arcuate, with obtusely rounded tip, two pairs of caudal pores.</p><p><italic>Juveniles.</italic> Morphometrics obtained from juvenile specimens, and the relationship between the lengths of their functional and replacement odontostyles and body lengths, identified four juvenile stages (Figure <xref ref-type="fig" rid="F13">13</xref>). Tail in J1-J3 elongated conoid, ventrally arcuate with rounded terminus, in J4 as in females, c’ decreasing during successive stages to female (Table <xref ref-type="table" rid="T4">4</xref>, Figs <xref ref-type="fig" rid="F6">6</xref>, <xref ref-type="fig" rid="F10">10</xref>).</p><fig id="F1" position="float" orientation="portrait"><label>Figure 1.</label><caption><p><italic><tp:taxon-name><tp:taxon-name-part taxon-name-part-type="genus">Amblydorylaimus</tp:taxon-name-part> <tp:taxon-name-part taxon-name-part-type="species">isokaryon</tp:taxon-name-part></tp:taxon-name></italic> (Loof, 1975). <italic>Female</italic>: <bold>A, B</bold> Anterior ends (<bold>A</bold> NI; <bold>B</bold> LI, SDC) <bold>C</bold> Odontostyle variations <bold>D</bold> Pharyngeal expansion, pharyngeal glands, cardia (KGI) <bold>E</bold> Posterior end (NI). Scale bar: 50 µm (<bold>A–E</bold>).</p></caption><graphic xmlns:xlink="http://www.w3.org/1999/xlink" xlink:href="zookeys-511-025-g001.jpg" position="float" orientation="portrait" xlink:type="simple" id="oo_46231.jpg"/></fig><fig id="F2" position="float" orientation="portrait"><label>Figure 2.</label><caption><p><italic><tp:taxon-name><tp:taxon-name-part taxon-name-part-type="genus">Amblydorylaimus</tp:taxon-name-part> <tp:taxon-name-part taxon-name-part-type="species">isokaryon</tp:taxon-name-part></tp:taxon-name></italic> (Loof, 1975). <italic>Female</italic>: <bold>A–F</bold> Vulval region (<bold>A</bold> LI, SDC; <bold>B–F</bold> NI) <bold>G</bold> Posterior genital branch (LI, CDM) <bold>H, I</bold> Tail ends (NI). Scale bar: 50 µm (<bold>A–I</bold>).</p></caption><graphic xmlns:xlink="http://www.w3.org/1999/xlink" xlink:href="zookeys-511-025-g002.jpg" position="float" orientation="portrait" xlink:type="simple" id="oo_46232.jpg"/></fig><fig id="F3" position="float" orientation="portrait"><label>Figure 3.</label><caption><p><italic><tp:taxon-name><tp:taxon-name-part taxon-name-part-type="genus">Amblydorylaimus</tp:taxon-name-part> <tp:taxon-name-part taxon-name-part-type="species">isokaryon</tp:taxon-name-part></tp:taxon-name></italic> (Loof, 1975). <italic>Male</italic>: <bold>A, D, E, G</bold> Anterior end (<bold>A</bold> NI; <bold>D, E, G</bold> LI, HPPS) <bold>B, C</bold> Amphidial fovea (<bold>B</bold> NI; <bold>C</bold> LI, HPPS) <bold>F</bold> Posterior ventrosublateral glands, cardia (KGI) <bold>H</bold> Posterior end (NI). Scale bar: 50 µm (<bold>A–H</bold>).</p></caption><graphic xmlns:xlink="http://www.w3.org/1999/xlink" xlink:href="zookeys-511-025-g003.jpg" position="float" orientation="portrait" xlink:type="simple" id="oo_46233.jpg"/></fig><fig id="F4" position="float" orientation="portrait"><label>Figure 4.</label><caption><p><italic><tp:taxon-name><tp:taxon-name-part taxon-name-part-type="genus">Amblydorylaimus</tp:taxon-name-part> <tp:taxon-name-part taxon-name-part-type="species">isokaryon</tp:taxon-name-part></tp:taxon-name></italic> (Loof, 1975). <italic>Male</italic>: <bold>A–C</bold> Posterior ends (<bold>A</bold> LI, HPPS; <bold>B</bold> NI; <bold>C</bold> KGI) <bold>D</bold> Sperm in <italic>ductus ejaculatoris</italic> (<bold>KGI</bold>). Scale bar: 50 µm (<bold>A–D</bold>).</p></caption><graphic xmlns:xlink="http://www.w3.org/1999/xlink" xlink:href="zookeys-511-025-g004.jpg" position="float" orientation="portrait" xlink:type="simple" id="oo_46234.jpg"/></fig><fig id="F5" position="float" orientation="portrait"><label>Figure 5.</label><caption><p><italic><tp:taxon-name><tp:taxon-name-part taxon-name-part-type="genus">Amblydorylaimus</tp:taxon-name-part> <tp:taxon-name-part taxon-name-part-type="species">isokaryon</tp:taxon-name-part></tp:taxon-name></italic> (Loof, 1975). <italic>Juveniles</italic>: <bold>A–D</bold> Lip region of J1-J4 (<bold>NI</bold>). Scale bar: 50 µm (<bold>A–D</bold>).</p></caption><graphic xmlns:xlink="http://www.w3.org/1999/xlink" xlink:href="zookeys-511-025-g005.jpg" position="float" orientation="portrait" xlink:type="simple" id="oo_46235.jpg"/></fig><fig id="F6" position="float" orientation="portrait"><label>Figure 6.</label><caption><p><italic><tp:taxon-name><tp:taxon-name-part taxon-name-part-type="genus">Amblydorylaimus</tp:taxon-name-part> <tp:taxon-name-part taxon-name-part-type="species">isokaryon</tp:taxon-name-part></tp:taxon-name></italic> (Loof, 1975). <italic>Juveniles</italic>: <bold>A–F</bold> Tail ends (<bold>NI</bold>) <bold>A</bold> J1 <bold>B, C</bold> J2 <bold>D, E</bold> J3 <bold>F</bold> J4. Scale bar: 50 µm (<bold>A–F</bold>).</p></caption><graphic xmlns:xlink="http://www.w3.org/1999/xlink" xlink:href="zookeys-511-025-g006.jpg" position="float" orientation="portrait" xlink:type="simple" id="oo_46236.jpg"/></fig><fig id="F7" position="float" orientation="portrait"><label>Figure 7.</label><caption><p><italic><tp:taxon-name><tp:taxon-name-part taxon-name-part-type="genus">Amblydorylaimus</tp:taxon-name-part> <tp:taxon-name-part taxon-name-part-type="species">isokaryon</tp:taxon-name-part></tp:taxon-name></italic> (Loof, 1975). <italic>Female</italic>: <bold>A, B</bold> Anterior ends (<bold>A</bold> NI; <bold>B</bold> LI, HPPS) <bold>C–E</bold> Amphidial fovea (<bold>C</bold> LI, HPPS; <bold>D, E</bold> NI) <bold>F</bold> Entire body (<bold>NI</bold>) <bold>G, I–K</bold> Vulval region (<bold>G, I</bold> NI; <bold>J, K</bold> LI, HPPS) <bold>H</bold> Cardia and dorsal cellular mass (marked by an arrow) (NI) <bold>L–N</bold> Tail ends (<bold>L, M</bold> NI; <bold>N</bold> LI, HPPS). Scale bars: 10 µm (<bold>A–E, G–N</bold>); 200 µm (<bold>F</bold>).</p></caption><graphic xmlns:xlink="http://www.w3.org/1999/xlink" xlink:href="zookeys-511-025-g007.jpg" position="float" orientation="portrait" xlink:type="simple" id="oo_46237.jpg"/></fig><fig id="F8" position="float" orientation="portrait"><label>Figure 8.</label><caption><p><italic><tp:taxon-name><tp:taxon-name-part taxon-name-part-type="genus">Amblydorylaimus</tp:taxon-name-part> <tp:taxon-name-part taxon-name-part-type="species">isokaryon</tp:taxon-name-part></tp:taxon-name></italic> (Loof, 1975). <italic>Male</italic>: <bold>A</bold> Pharyngeal region (NI) <bold>B–D</bold> Lip region (<bold>B, C</bold> NI; <bold>D</bold> LI, HPPS) <bold>E, F</bold> Amphidial fovea (<bold>E</bold> LI, HPPS; <bold>F</bold> NI) <bold>G</bold> Entire body (NI) <bold>H</bold> Part of testis with sperm (NI) <bold>I</bold> Prerectum, rectum and ejaculatory glands (LI, HPPS) <bold>J</bold> Tongue-like projection (LI, HPPS). Scale bars: 50 µm (<bold>A</bold>); 10 µm (<bold>B–F, H–J</bold>); 200 µm (<bold>G</bold>).</p></caption><graphic xmlns:xlink="http://www.w3.org/1999/xlink" xlink:href="zookeys-511-025-g008.jpg" position="float" orientation="portrait" xlink:type="simple" id="oo_46238.jpg"/></fig><fig id="F9" position="float" orientation="portrait"><label>Figure 9.</label><caption><p><italic><tp:taxon-name><tp:taxon-name-part taxon-name-part-type="genus">Amblydorylaimus</tp:taxon-name-part> <tp:taxon-name-part taxon-name-part-type="species">isokaryon</tp:taxon-name-part></tp:taxon-name></italic> (Loof, 1975). <italic>Male</italic>: <bold>A</bold> Posterior end (LI, HPPS) <bold>B</bold> Lateral guiding piece (NI) <bold>C</bold> Spicula (LI, HPPS) <bold>D</bold> Tail end, caudal pores (NI) <bold>E–G</bold> Tail ends (<bold>E, F</bold> NI; <bold>G</bold> LI, HPPS). Scale bars: 50 µm (<bold>A</bold>); 10 µm (<bold>B–G</bold>).</p></caption><graphic xmlns:xlink="http://www.w3.org/1999/xlink" xlink:href="zookeys-511-025-g009.jpg" position="float" orientation="portrait" xlink:type="simple" id="oo_46239.jpg"/></fig><fig id="F10" position="float" orientation="portrait"><label>Figure 10.</label><caption><p><italic><tp:taxon-name><tp:taxon-name-part taxon-name-part-type="genus">Amblydorylaimus</tp:taxon-name-part> <tp:taxon-name-part taxon-name-part-type="species">isokaryon</tp:taxon-name-part></tp:taxon-name></italic> (Loof, 1975). <bold>A–E, G–J</bold> <italic>Juveniles</italic> (NI): <bold>A–E</bold> Lip region of <bold>A</bold> J1 <bold>B</bold> J2 <bold>C</bold> J3 <bold>D, E</bold> J4 <bold>G–J</bold> Tail ends J1-J4 <bold>F, K</bold> <italic>Female</italic> (LI, HPPS): <bold>F</bold> Anterior end <bold>K</bold> Tail end. Scale bar: 10 µm (<bold>A–K</bold>).</p></caption><graphic xmlns:xlink="http://www.w3.org/1999/xlink" xlink:href="zookeys-511-025-g010.jpg" position="float" orientation="portrait" xlink:type="simple" id="oo_46240.jpg"/></fig><fig id="F11" position="float" orientation="portrait"><label>Figure 11.</label><caption><p>SEM micrographs. <italic><tp:taxon-name><tp:taxon-name-part taxon-name-part-type="genus">Amblydorylaimus</tp:taxon-name-part> <tp:taxon-name-part taxon-name-part-type="species">isokaryon</tp:taxon-name-part></tp:taxon-name></italic> (Loof, 1975). <italic>Female</italic> (<bold>NI</bold>): <bold>A</bold> Lip region with protruded odontostyle <bold>D, E</bold> Lip region, in face view <bold>G, I</bold> Cephalic (marked by white arrow) and labial papillae (marked by black arrow), amphid aperture (marked by two arrows) <italic>Male</italic>: <bold>B, C</bold> Lip region, odontostyle aperture <bold>F, H</bold> Lip region <bold>J</bold> Cephalic and labial papillae, anterior edge of guiding sheath (marked by an arrow). Scale bars: 5 µm (<bold>A, B, E, F, H, J</bold>); 10 µm (<bold>C, D</bold>); 2 µm (<bold>G</bold>); 1 µm (<bold>I</bold>).</p></caption><graphic xmlns:xlink="http://www.w3.org/1999/xlink" xlink:href="zookeys-511-025-g011.jpg" position="float" orientation="portrait" xlink:type="simple" id="oo_46241.jpg"/></fig><fig id="F12" position="float" orientation="portrait"><label>Figure 12.</label><caption><p>SEM micrographs. <italic><tp:taxon-name><tp:taxon-name-part taxon-name-part-type="genus">Amblydorylaimus</tp:taxon-name-part> <tp:taxon-name-part taxon-name-part-type="species">isokaryon</tp:taxon-name-part></tp:taxon-name></italic> (Loof, 1975). <bold>A–E</bold> <italic>Female</italic>: <bold>A, B</bold> Vulval region (NI) <bold>C</bold> Irregularities around vulva (LI) <bold>D, E</bold> Tail ends (NI) <bold>F–J</bold> <italic>Male</italic> (NI): <bold>F</bold> Tail end with protruded spicules <bold>G</bold> Tail end (ventral view), spicules, ventromedian supplements <bold>H</bold> Posterior end, ventromedian supplements and lateral pores (marked by arrows) <bold>I, J</bold> Posterior ends. Scale bars: 5 µm (<bold>A, C</bold>); 10 µm (<bold>B, D–H</bold>); 50 µm (<bold>J</bold>); 20 µm (<bold>I</bold>).</p></caption><graphic xmlns:xlink="http://www.w3.org/1999/xlink" xlink:href="zookeys-511-025-g012.jpg" position="float" orientation="portrait" xlink:type="simple" id="oo_46242.jpg"/></fig><fig id="F13" position="float" orientation="portrait"><label>Figure 13.</label><caption><p><italic><tp:taxon-name><tp:taxon-name-part taxon-name-part-type="genus">Amblydorylaimus</tp:taxon-name-part> <tp:taxon-name-part taxon-name-part-type="species">isokaryon</tp:taxon-name-part></tp:taxon-name></italic> (Loof, 1975). Scatter plot of the functional (<styled-content style="color:#D2403A;">●</styled-content>) and replacement odontostyle (<styled-content style="color:#5F89C6;">▲</styled-content>) in relation to the body length of the juvenile stages and adults: females (<styled-content style="color:#5F89C6;">▲</styled-content>) and males (<styled-content style="color:#F3BF00;">▲</styled-content>).</p></caption><graphic xmlns:xlink="http://www.w3.org/1999/xlink" xlink:href="zookeys-511-025-g013.jpg" position="float" orientation="portrait" xlink:type="simple" id="oo_46243.jpg"/></fig><table-wrap id="T4" position="float" orientation="portrait"><label>Table 4.</label><caption><p>Morphometrics of <italic><tp:taxon-name><tp:taxon-name-part taxon-name-part-type="genus">Amblydorylaimus</tp:taxon-name-part> <tp:taxon-name-part taxon-name-part-type="species">isokaryon</tp:taxon-name-part></tp:taxon-name></italic> (juveniles). All measurements, unless indicated otherwise, are in µm (and in the form: mean±SD (range).</p></caption><table id="TID0E44CI" rules="all"><tbody><tr><th rowspan="2" colspan="1">Locality</th><th rowspan="1" colspan="4">Nelson Island</th><th rowspan="1" colspan="2">Livingston Island</th></tr><tr><th rowspan="1" colspan="4">M</th><th rowspan="1" colspan="1">DA</th><th rowspan="1" colspan="1">DAP</th></tr><tr><td rowspan="1" colspan="1">Characters/Stages</td><td rowspan="1" colspan="1">J1</td><td rowspan="1" colspan="1">J2</td><td rowspan="1" colspan="1">J3</td><td rowspan="1" colspan="1">J4 (n=5)</td><td rowspan="1" colspan="1">J4</td><td rowspan="1" colspan="1">J4</td></tr><tr><td rowspan="1" colspan="1">L (mm)</td><td rowspan="1" colspan="1">0.91</td><td rowspan="1" colspan="1">1.22, 1.15, 1.23</td><td rowspan="1" colspan="1">1.70, 1.66</td><td rowspan="1" colspan="1">2.15±0.2<break/> (1.89–2.38)</td><td rowspan="1" colspan="1">2.53</td><td rowspan="1" colspan="1">2.43</td></tr><tr><td rowspan="1" colspan="1">a</td><td rowspan="1" colspan="1">30.2</td><td rowspan="1" colspan="1">29.9, 26.5, 29.6</td><td rowspan="1" colspan="1">27.7, 28.6</td><td rowspan="1" colspan="1">27.9±2.1<break/> (24.9–30.2)</td><td rowspan="1" colspan="1">34.5</td><td rowspan="1" colspan="1">36.2</td></tr><tr><td rowspan="1" colspan="1">b</td><td rowspan="1" colspan="1">3.5</td><td rowspan="1" colspan="1">3.6, 3.4, 3.4</td><td rowspan="1" colspan="1">3.9, 4.0</td><td rowspan="1" colspan="1">4.0±0.2<break/> (3.8–4.4)</td><td rowspan="1" colspan="1">4.1</td><td rowspan="1" colspan="1">4.1</td></tr><tr><td rowspan="1" colspan="1">c</td><td rowspan="1" colspan="1">18.0</td><td rowspan="1" colspan="1">22.7, 21.7, 24.4</td><td rowspan="1" colspan="1">35.4, 34</td><td rowspan="1" colspan="1">54.8±4.3<break/> (49.6–59.5)</td><td rowspan="1" colspan="1">57.8</td><td rowspan="1" colspan="1">65.6</td></tr><tr><td rowspan="1" colspan="1">c‘</td><td rowspan="1" colspan="1">2.5</td><td rowspan="1" colspan="1">2.4, 2.1, 2.1</td><td rowspan="1" colspan="1">1.6, 1.7</td><td rowspan="1" colspan="1">1.1±0.1<break/> (1.1–1.2)</td><td rowspan="1" colspan="1">1.3</td><td rowspan="1" colspan="1">1.2</td></tr><tr><td rowspan="1" colspan="1">Lip region width</td><td rowspan="1" colspan="1">11</td><td rowspan="1" colspan="1">14, 14, 14</td><td rowspan="1" colspan="1">16.5, 16</td><td rowspan="1" colspan="1">19.9±1.4<break/> (18–22)</td><td rowspan="1" colspan="1">19</td><td rowspan="1" colspan="1">20</td></tr><tr><td rowspan="1" colspan="1">Odontostyle</td><td rowspan="1" colspan="1">11</td><td rowspan="1" colspan="1">13, 12, 14</td><td rowspan="1" colspan="1">17, 17</td><td rowspan="1" colspan="1">23.9±0.8<break/> (23–25)</td><td rowspan="1" colspan="1">22</td><td rowspan="1" colspan="1">24</td></tr><tr><td rowspan="1" colspan="1">Replacement odontostyle</td><td rowspan="1" colspan="1">12</td><td rowspan="1" colspan="1">16, 16, 17</td><td rowspan="1" colspan="1">24, 21</td><td rowspan="1" colspan="1">30.5±1.5<break/> (29–32)</td><td rowspan="1" colspan="1">29</td><td rowspan="1" colspan="1">29</td></tr><tr><td rowspan="1" colspan="1">Pharynx</td><td rowspan="1" colspan="1">262.5</td><td rowspan="1" colspan="1">338, 342, 359</td><td rowspan="1" colspan="1">438, 420</td><td rowspan="1" colspan="1">538.0±41.3<break/> (485.5–595)</td><td rowspan="1" colspan="1">612</td><td rowspan="1" colspan="1">592.5</td></tr><tr><td rowspan="1" colspan="1">Width at pharynx base</td><td rowspan="1" colspan="1"/><td rowspan="1" colspan="1">40.5, 40, 41</td><td rowspan="1" colspan="1">59, 52</td><td rowspan="1" colspan="1">71.4±5.4<break/> (65–78)</td><td rowspan="1" colspan="1">68</td><td rowspan="1" colspan="1">65</td></tr><tr><td rowspan="1" colspan="1">Width at mid body</td><td rowspan="1" colspan="1">30</td><td rowspan="1" colspan="1">41, 43, 42</td><td rowspan="1" colspan="1">61, 58</td><td rowspan="1" colspan="1">77.2±7.2<break/> (69.5–85)</td><td rowspan="1" colspan="1">73</td><td rowspan="1" colspan="1">67</td></tr><tr><td rowspan="1" colspan="1">Prerectum length</td><td rowspan="1" colspan="1"/><td rowspan="1" colspan="1">58.5, 59, -</td><td rowspan="1" colspan="1">65, 67</td><td rowspan="1" colspan="1">80.7±13.1<break/> (68–97)</td><td rowspan="1" colspan="1">67</td><td rowspan="1" colspan="1">91</td></tr><tr><td rowspan="1" colspan="1">Rectum length</td><td rowspan="1" colspan="1"/><td rowspan="1" colspan="1">25, 24, 23.5</td><td rowspan="1" colspan="1">37, 29</td><td rowspan="1" colspan="1">41.1±1.4<break/> (39–42)</td><td rowspan="1" colspan="1">45.5</td><td rowspan="1" colspan="1">43</td></tr><tr><td rowspan="1" colspan="1">Tail</td><td rowspan="1" colspan="1">50</td><td rowspan="1" colspan="1">53.5, 53, 50.5</td><td rowspan="1" colspan="1">48, 49</td><td rowspan="1" colspan="1">39.4±3.7<break/> (35–43.5)</td><td rowspan="1" colspan="1">44</td><td rowspan="1" colspan="1">37</td></tr><tr><td rowspan="1" colspan="1">Genital primordium</td><td rowspan="1" colspan="1">17</td><td rowspan="1" colspan="1">-, 23, -</td><td rowspan="1" colspan="1">25, 25</td><td rowspan="1" colspan="1"/><td rowspan="1" colspan="1"/><td rowspan="1" colspan="1"/></tr></tbody></table></table-wrap></tp:treatment-sec><tp:treatment-sec sec-type="Sequence and phylogenetic analyses"><title>Sequence and phylogenetic analyses.</title><p>The BLAST search using D2-D3 region sequence of <italic><tp:taxon-name><tp:taxon-name-part taxon-name-part-type="genus">Amblydorylaimus</tp:taxon-name-part> <tp:taxon-name-part taxon-name-part-type="species">isokaryon</tp:taxon-name-part></tp:taxon-name></italic> showed highest similarity (96%) to <italic><tp:taxon-name><tp:taxon-name-part taxon-name-part-type="genus">Aporcelaimellus</tp:taxon-name-part> <tp:taxon-name-part taxon-name-part-type="species">salicinus</tp:taxon-name-part></tp:taxon-name></italic> Álvarez-Ortega, Subbotin &amp; Peña-Santiago, 2013 (<ext-link xmlns:xlink="http://www.w3.org/1999/xlink" ext-link-type="gen" xlink:href="JX094341" xlink:type="simple">JX094341</ext-link>–<ext-link xmlns:xlink="http://www.w3.org/1999/xlink" ext-link-type="gen" xlink:href="JX094342" xlink:type="simple">42</ext-link>), while the 18S rDNA sequence was closest (99% similarity, 4–10 nucleotide differences of about 1700 bp) to several <italic><tp:taxon-name><tp:taxon-name-part taxon-name-part-type="genus">Aporcelaimellus</tp:taxon-name-part></tp:taxon-name></italic> spp., <italic><tp:taxon-name><tp:taxon-name-part taxon-name-part-type="genus">Allodorylaimus</tp:taxon-name-part> <tp:taxon-name-part taxon-name-part-type="species">andrassyi</tp:taxon-name-part></tp:taxon-name></italic> (Meyl, 1955) Andrássy, 1986 and four sequences acquired during environmental studies of arable soil (<xref ref-type="bibr" rid="B24">Griffiths et al. 2006</xref>) and trembling aspen rhizosphere (<xref ref-type="bibr" rid="B38">Lesaulnier et al. 2008</xref>). Since the 18S rDNA phylogram based on bigger dataset (Figure <xref ref-type="fig" rid="F24">24</xref>) did not show clearly the evolutionary relationships of <italic><tp:taxon-name><tp:taxon-name-part taxon-name-part-type="genus">Amblydorylaimus</tp:taxon-name-part> <tp:taxon-name-part taxon-name-part-type="species">isokaryon</tp:taxon-name-part></tp:taxon-name></italic> a smaller dataset with the closest sequences was analysed (Figure <xref ref-type="fig" rid="F25">25</xref>). Although the very low 18S rDNA resolution this analysis yielded a tree with <italic><tp:taxon-name><tp:taxon-name-part taxon-name-part-type="genus">Amblydorylaimus</tp:taxon-name-part> <tp:taxon-name-part taxon-name-part-type="species">isokaryon</tp:taxon-name-part></tp:taxon-name></italic> being a part of well-resolved group of species assigned to three families: <tp:taxon-name><tp:taxon-name-part taxon-name-part-type="family">Dorylaimidae</tp:taxon-name-part></tp:taxon-name> De Man, 1876 (<italic><tp:taxon-name><tp:taxon-name-part taxon-name-part-type="genus">Labronema</tp:taxon-name-part> <tp:taxon-name-part taxon-name-part-type="species">vulvapapillatum</tp:taxon-name-part></tp:taxon-name></italic> (Meyl, 1954) Loof &amp; Grootaert, 1981 and <italic><tp:taxon-name><tp:taxon-name-part taxon-name-part-type="genus">Mesodorylaimus</tp:taxon-name-part> <tp:taxon-name-part taxon-name-part-type="species">centrocercus</tp:taxon-name-part></tp:taxon-name></italic> (de Man, 1880), Geraert, 1966, <tp:taxon-name><tp:taxon-name-part taxon-name-part-type="family">Qudsianematidae</tp:taxon-name-part></tp:taxon-name> (<italic><tp:taxon-name><tp:taxon-name-part taxon-name-part-type="genus">Ecumenicus</tp:taxon-name-part></tp:taxon-name></italic> spp.) and <tp:taxon-name><tp:taxon-name-part taxon-name-part-type="family">Aporcelaimidae</tp:taxon-name-part></tp:taxon-name> (includes mainly <italic><tp:taxon-name><tp:taxon-name-part taxon-name-part-type="genus">Aporcelaimellus</tp:taxon-name-part></tp:taxon-name></italic> spp. and <italic><tp:taxon-name><tp:taxon-name-part taxon-name-part-type="genus">Allodorylaimus</tp:taxon-name-part> <tp:taxon-name-part taxon-name-part-type="species">andrassyi</tp:taxon-name-part></tp:taxon-name></italic> which probably is misidentified). Further, in the 28S rDNA-based phylogenetic tree <italic><tp:taxon-name><tp:taxon-name-part taxon-name-part-type="genus">Amblydorylaimus</tp:taxon-name-part> <tp:taxon-name-part taxon-name-part-type="species">isokaryon</tp:taxon-name-part></tp:taxon-name></italic> appeared a sister species of <italic><tp:taxon-name><tp:taxon-name-part taxon-name-part-type="genus">Aporcelaimellus</tp:taxon-name-part> <tp:taxon-name-part taxon-name-part-type="species">salicinus</tp:taxon-name-part></tp:taxon-name></italic>, again being a part of a well-supported group of several <italic><tp:taxon-name><tp:taxon-name-part taxon-name-part-type="genus">Aporcelaimellus</tp:taxon-name-part></tp:taxon-name></italic> spp. and <italic><tp:taxon-name><tp:taxon-name-part taxon-name-part-type="genus">Allodorylaimus</tp:taxon-name-part> <tp:taxon-name-part taxon-name-part-type="species">andrassyi</tp:taxon-name-part></tp:taxon-name></italic> (Figure <xref ref-type="fig" rid="F26">26</xref>).</p></tp:treatment-sec><tp:treatment-sec sec-type="Discussion"><title>Discussion.</title><p>The main morphological characters of the studied populations are very similar, only the specimen from King George Island differs by its shorter body, pharynx, pharyngeal expansion, anterior and posterior female genital branches, prerectum and tail (Table <xref ref-type="table" rid="T2">2</xref>). Our materials generally agree well with the type specimens (Loof, 1975), although some differences occurred: the present specimens have broader lip region (length of odontostyle 1.2–1.3 <italic>vs</italic> 1.5 times longer than lip region diam., longer uterine eggs (123–135 <italic>vs</italic> 117–122 µm), and somewhat longer distance adcloa<!--PageBreak-->cal pair of papillae – cloaca (29–37.5 <italic>vs</italic> 26–29 µm) (<xref ref-type="bibr" rid="B11">Andrássy 1998a</xref>). <xref ref-type="bibr" rid="B39">Loof (1975)</xref> described the vulva as longitudinal but according to <xref ref-type="bibr" rid="B11">Andrássy (1998a)</xref> it is more or less a roundish pore, although he may not have observed females in ventral position. Our SEM studies confirm Loof’s observations. <xref ref-type="bibr" rid="B11">Andrássy (1998a)</xref> reported that spermatozoids have an atypical shape for dorylaimids being rounded or potato-like, however our observations showed that their shape is spindle-like, similar to the drawings by <xref ref-type="bibr" rid="B39">Loof (1975)</xref>. Further, the presence of a tongue-like projection between the intestine and prerectum not mentioned in the original description was observed. None of the above mentioned authors reported the cuticular irregularities around the vulva documented here both by LM and SEM.</p><p>This species was originally described as <italic><tp:taxon-name><tp:taxon-name-part taxon-name-part-type="genus">Eudorylaimus</tp:taxon-name-part> <tp:taxon-name-part taxon-name-part-type="species">isokaryon</tp:taxon-name-part></tp:taxon-name></italic> by <xref ref-type="bibr" rid="B39">Loof (1975)</xref>; later <xref ref-type="bibr" rid="B11">Andrássy (1998a)</xref> established a new genus, <italic><tp:taxon-name><tp:taxon-name-part taxon-name-part-type="genus">Amblydorylaimus</tp:taxon-name-part></tp:taxon-name></italic> to accommodate it on the basis of several morphological characters (amphidial fovea and odontostyle <!--PageBreak-->shape, equally sized mid-pharyngeal nuclei, atypical sperm shape, nipper-like adspicular pieces and unusual location of adcloacal pair of supplements). He described and illustrated <italic><tp:taxon-name><tp:taxon-name-part taxon-name-part-type="genus">Amblydorylaimus</tp:taxon-name-part> <tp:taxon-name-part taxon-name-part-type="species">isokaryon</tp:taxon-name-part></tp:taxon-name></italic> having a specific shape of odontostyle – resembling garden shears; the aperture appeared small. He suggested that this unusual shape was not caused by fixation artefacts as “other organellum of cuticular origin is clearly visible, without any deformation” and “all other <italic><tp:taxon-name><tp:taxon-name-part taxon-name-part-type="genus">Eudorylaimus</tp:taxon-name-part></tp:taxon-name></italic> species collected by Spaull (Loof, 1975) in his study trip do possess normally shaped, well preserved dorylaimid spear”. <xref ref-type="bibr" rid="B11">Andrássy (1998a)</xref> suggested that it would be necessary to know if living specimens possessed this shape of odontostyle. We examined living specimens of this species, and did not find the peculiarities of the odontostyle shape observed by this author. In the original description, <xref ref-type="bibr" rid="B39">Loof (1975)</xref> did not mention this special feature of odontostyle and noted that the odontostyle aperture occupied one-third of its length. In our specimens the odontostyle is weakly sclerotised, regular with usual dorylaimid shape; the length of aperture longer, occupying 1/3–1/2 of the odontostyle. In earlier prepared slides, the odontostyle showed some irregularities similar to those described by <xref ref-type="bibr" rid="B11">Andrássy (1998a)</xref>. The same author (<xref ref-type="bibr" rid="B11">1998a</xref>, <xref ref-type="bibr" rid="B13">2009a</xref>) considered this genus as a member of family <tp:taxon-name><tp:taxon-name-part taxon-name-part-type="family">Qudsianematidae</tp:taxon-name-part></tp:taxon-name>, but noted that it significantly differs from every genus of this family with its characteristic morphology. Molecular data based on 28S rDNA, however showed that this genus is a member of family <tp:taxon-name><tp:taxon-name-part taxon-name-part-type="family">Aporcelaimidae</tp:taxon-name-part></tp:taxon-name> and not family <tp:taxon-name><tp:taxon-name-part taxon-name-part-type="family">Qudsianematidae</tp:taxon-name-part></tp:taxon-name>. This conclusion is supported by our morphological evidences: large aperture of odontostyle (reaching almost ½ of odontostyle length), oral opening a dorso-ventral slit, cuticle thick with refractive layer, not fixed guiding ring etc. which confirm <italic><tp:taxon-name><tp:taxon-name-part taxon-name-part-type="genus">Amblydorylaimus</tp:taxon-name-part></tp:taxon-name></italic> fits better to the family <tp:taxon-name><tp:taxon-name-part taxon-name-part-type="family">Aporcelaimidae</tp:taxon-name-part></tp:taxon-name>. Based on morphology and molecular data (28S) <italic><tp:taxon-name><tp:taxon-name-part taxon-name-part-type="genus">Amblydorylaimus</tp:taxon-name-part></tp:taxon-name></italic> is closely related to genus <italic><tp:taxon-name><tp:taxon-name-part taxon-name-part-type="genus">Aporcelaimellus</tp:taxon-name-part></tp:taxon-name></italic> Heyns, 1965 from which it can be differentiated by its longer and not robust odontostyle with shorter aperture (av. 2/5 <italic>vs</italic> more than 1/2 of odontostyle length), and not overlapping <italic>vs</italic> overlapping edges, lip region with radial <italic>vs</italic> bilateral symmetry (<xref ref-type="bibr" rid="B4">Álvarez-Ortega and Peña-Santiago 2013</xref>), vulva longitudinal <italic>vs</italic> transverse (except <italic><tp:taxon-name><tp:taxon-name-part taxon-name-part-type="genus">Aporcelaimellus</tp:taxon-name-part> <tp:taxon-name-part taxon-name-part-type="species">macropunctatus</tp:taxon-name-part></tp:taxon-name></italic> (Heyns, 1967) Jimenez-Guirado, 1994 distinguished by its longitudinal vulva), position of adcloacal pair of papillae in males (more distant from cloacal opening <italic>vs</italic> very close) and lateral guiding pieces bifurcate <italic>vs</italic> simple. Recently, <xref ref-type="bibr" rid="B14">Andrássy (2009b)</xref> proposed a new genus close to <italic><tp:taxon-name><tp:taxon-name-part taxon-name-part-type="genus">Aporcelaimellus</tp:taxon-name-part></tp:taxon-name></italic> and <italic><tp:taxon-name><tp:taxon-name-part taxon-name-part-type="genus">Amblydorylaimus</tp:taxon-name-part></tp:taxon-name></italic>, the genus <italic><tp:taxon-name><tp:taxon-name-part taxon-name-part-type="genus">Aporcelinus</tp:taxon-name-part></tp:taxon-name></italic> Andrássy, 2009. The latter genus differs from the genus <italic><tp:taxon-name><tp:taxon-name-part taxon-name-part-type="genus">Amblydorylaimus</tp:taxon-name-part></tp:taxon-name></italic> by the structure of cardia (with a small dorsal lobe), transverse vulva, eggshell wrinkled, ventromedian supplements small, irregularly spaced, without precloacal space, location of adcloacal pair and shape of tail (conoid tail with sharply pointed terminus). <xref ref-type="bibr" rid="B69">Vinciguerra et al. (2014)</xref> believed that the taxonomic position of <italic><tp:taxon-name><tp:taxon-name-part taxon-name-part-type="genus">Aporcelinus</tp:taxon-name-part></tp:taxon-name></italic> is ambiguous; they noted that this genus could also be assigned to family <tp:taxon-name><tp:taxon-name-part taxon-name-part-type="family">Qudsianematidae</tp:taxon-name-part></tp:taxon-name> on the basis of its morphological features (odontostyle aperture length, simple guiding ring and thickness of cuticle, composed of two layers). Related to the cuticle structure, it should be mentioned that genus <italic><tp:taxon-name><tp:taxon-name-part taxon-name-part-type="genus">Aporcelinus</tp:taxon-name-part></tp:taxon-name></italic> has three layered cuticle with inner refractive layer, well visible on several photomicrographs (Figs <xref ref-type="fig" rid="F4">4E</xref>, <xref ref-type="fig" rid="F8">8A–C</xref>) presented by <xref ref-type="bibr" rid="B69">Vinciguerra et al. (2014)</xref>. Further, the location of adcloacal <!--PageBreak-->pair of male ventromedian papillae (comparatively far from cloaca opening) in <italic><tp:taxon-name><tp:taxon-name-part taxon-name-part-type="genus">Amblydorylaimus</tp:taxon-name-part> <tp:taxon-name-part taxon-name-part-type="species">isokaryon</tp:taxon-name-part></tp:taxon-name></italic> shows some similarity to <italic><tp:taxon-name><tp:taxon-name-part taxon-name-part-type="genus">Crassolabium</tp:taxon-name-part> <tp:taxon-name-part taxon-name-part-type="species">persicum</tp:taxon-name-part></tp:taxon-name></italic> Jabbari, Niknam, Vinciguerra, Moslehi, Abolafia &amp; Peña-Santiago, 2012, but the latter species differs from it by the odontostyle structure (weakly sclerotised <italic>vs</italic> quite robust), not differentiated <italic>vs</italic> bipartite uterus, structure of <italic>pars distalis</italic> (without differentiation <italic>vs</italic> with two small sclerotisations close to the <italic>pars refringens</italic> in <italic><tp:taxon-name><tp:taxon-name-part taxon-name-part-type="genus">Crassolabium</tp:taxon-name-part> <tp:taxon-name-part taxon-name-part-type="species">persicum</tp:taxon-name-part></tp:taxon-name></italic>) (<xref ref-type="bibr" rid="B31">Jabbari et al. 2012</xref>).</p><p>On the basis of morphological and molecular data, we propose the genus <italic><tp:taxon-name><tp:taxon-name-part taxon-name-part-type="genus">Amblydorylaimus</tp:taxon-name-part></tp:taxon-name></italic> to be transferred from family <tp:taxon-name><tp:taxon-name-part taxon-name-part-type="family">Qudsianematidae</tp:taxon-name-part></tp:taxon-name> to the family <tp:taxon-name><tp:taxon-name-part taxon-name-part-type="family">Aporcelaimidae</tp:taxon-name-part></tp:taxon-name>. It is worth mentioning that the latter family obviously is non monophyletic and we propose this taxonomic change on the base of the close relationships with the genus <italic><tp:taxon-name><tp:taxon-name-part taxon-name-part-type="genus">Aporcelaimellus</tp:taxon-name-part></tp:taxon-name></italic> now regarded as a member of family <tp:taxon-name><tp:taxon-name-part taxon-name-part-type="family">Aporcelaimidae</tp:taxon-name-part></tp:taxon-name>.</p></tp:treatment-sec><tp:treatment-sec sec-type="Diagnosis (emended)"><title>Diagnosis (emended).</title><p><italic><tp:taxon-name><tp:taxon-name-part taxon-name-part-type="genus">Amblydorylaimus</tp:taxon-name-part></tp:taxon-name></italic>.</p></tp:treatment-sec><tp:treatment-sec sec-type="Aporcelaimidae"><title><tp:taxon-name><tp:taxon-name-part taxon-name-part-type="family">Aporcelaimidae</tp:taxon-name-part></tp:taxon-name>.</title><p><bold><tp:taxon-name><tp:taxon-name-part taxon-name-part-type="subfamily">Aporcelaiminae</tp:taxon-name-part></tp:taxon-name>.</bold> Body large, about 3 mm. Cuticle three-layered, outer layer thin with fine but distinct transverse striation. Lip region angular, offset from adjacent body by a constriction. Oral aperture dorso-ventral, hexagonal. Amphidial fovea caliciform with small posterior pouches. Odontostyle long, weakly sclerotised. Guiding sheath distinct, anterior and posterior edges moderately cuticularised. Odontophore rod like. Pharynx expanded in its posterior half. Nuclei distinct, dorsal nucleus fairly posterior in position, first subventral pair large and equal in size, posterior pair rather far from the end of pharyngeal expansion. Prerectum sharply separated from mid-intestine. Female genital system didelphic amphidelphic. Ovaries very short, uterus long without differentiation. Vulva longitudinal, cuticular irregularities present around it. <italic>Pars refringens vaginae</italic> well developed. The posterior end of the intestine with tongue-like structure. Sperm spindle shaped. Spicula dorylaimid, lateral guiding piece distally bifurcate. Ventromedian supplements numerous, regularly spaced, preceded by one adcloacal pair of papillae comparatively far from cloacal aperture. Tail similar in both sexes, short conoid, ventrally arcuate, with bluntly rounded tip. Tail in J1-J3 conoid elongated, in J4 as in female.</p></tp:treatment-sec><tp:treatment-sec sec-type="Distribution"><title>Distribution.</title><p><italic><tp:taxon-name><tp:taxon-name-part taxon-name-part-type="genus">Amblydorylaimus</tp:taxon-name-part></tp:taxon-name></italic> is an endemic genus of the maritime Antarctic. It has been reported from several islands (Intercurrence, Elephant, Galindez, Livingston and King George) (<xref ref-type="bibr" rid="B39">Loof 1975</xref>; <xref ref-type="bibr" rid="B43">Maslen 1979</xref>; <xref ref-type="bibr" rid="B61">Peneva et al. 2009</xref>; <xref ref-type="bibr" rid="B37">Kito 2009</xref>). The present finding from Nelson Island represents a new geographical record.</p></tp:treatment-sec><tp:treatment-sec><!--Section generated to contain objects referenced in tp:taxon-treatment.--><fig id="F24" position="float" orientation="portrait"><label>Figure 24.</label><caption><p>Hypothesis of the phylogenetic relationships of <italic><tp:taxon-name><tp:taxon-name-part taxon-name-part-type="genus">Amblydorylaimus</tp:taxon-name-part> <tp:taxon-name-part taxon-name-part-type="species">isokaryon</tp:taxon-name-part></tp:taxon-name></italic> (Loof, 1975) and <italic><tp:taxon-name><tp:taxon-name-part taxon-name-part-type="genus">Pararhyssocolpus</tp:taxon-name-part> <tp:taxon-name-part taxon-name-part-type="species">paradoxus</tp:taxon-name-part></tp:taxon-name></italic> (Loof, 1975), gen. n. comb. n. based on 18S rDNA (61 sequences) inferred from a Bayesian analysis using GTR+G model and <italic><tp:taxon-name><tp:taxon-name-part taxon-name-part-type="genus">Coomansus</tp:taxon-name-part> <tp:taxon-name-part taxon-name-part-type="species">gerlachei</tp:taxon-name-part></tp:taxon-name></italic> (de Man, 1904) for rooting the tree. Posterior probabilities higher than 0.8 are presented.</p></caption><graphic xmlns:xlink="http://www.w3.org/1999/xlink" xlink:href="zookeys-511-025-g024.jpg" position="float" orientation="portrait" xlink:type="simple" id="oo_46254.jpg"/></fig><fig id="F25" position="float" orientation="portrait"><label>Figure 25.</label><caption><p>Hypothesis of the phylogenetic relationships of <italic><tp:taxon-name><tp:taxon-name-part taxon-name-part-type="genus">Amblydorylaimus</tp:taxon-name-part> <tp:taxon-name-part taxon-name-part-type="species">isokaryon</tp:taxon-name-part></tp:taxon-name></italic> (Loof, 1975) and <italic><tp:taxon-name><tp:taxon-name-part taxon-name-part-type="genus">Pararhyssocolpus</tp:taxon-name-part> <tp:taxon-name-part taxon-name-part-type="species">paradoxus</tp:taxon-name-part></tp:taxon-name></italic> (Loof, 1975), gen. n. comb. n. based on 18S rDNA of closest species (17 sequences) inferred from a Bayesian analysis using GTR+G model and midpoint rooting of the tree. Posterior probabilities higher than 0.8 are presented. Species coloured according the classification of <xref ref-type="bibr" rid="B13">Andrássy (2009a)</xref> and <xref ref-type="bibr" rid="B59">Peña-Santiago and Álvarez-Ortega (2014)</xref>: dark blue – fam. <tp:taxon-name><tp:taxon-name-part taxon-name-part-type="family">Aporcelaimidae</tp:taxon-name-part></tp:taxon-name>, light blue – fam. <tp:taxon-name><tp:taxon-name-part taxon-name-part-type="family">Actinolaimidae</tp:taxon-name-part></tp:taxon-name>, green – fam. <tp:taxon-name><tp:taxon-name-part taxon-name-part-type="family">Dorylaimidae</tp:taxon-name-part></tp:taxon-name>, red – fam. <tp:taxon-name><tp:taxon-name-part taxon-name-part-type="family">Qudsianematidae</tp:taxon-name-part></tp:taxon-name>.</p></caption><graphic xmlns:xlink="http://www.w3.org/1999/xlink" xlink:href="zookeys-511-025-g025.jpg" position="float" orientation="portrait" xlink:type="simple" id="oo_46255.jpg"/></fig><fig id="F26" position="float" orientation="portrait"><label>Figure 26.</label><caption><p>Hypothesis of the phylogenetic relationships of <italic><tp:taxon-name><tp:taxon-name-part taxon-name-part-type="genus">Amblydorylaimus</tp:taxon-name-part> <tp:taxon-name-part taxon-name-part-type="species">isokaryon</tp:taxon-name-part></tp:taxon-name></italic> (Loof, 1975) and <italic><tp:taxon-name><tp:taxon-name-part taxon-name-part-type="genus">Pararhyssocolpus</tp:taxon-name-part> <tp:taxon-name-part taxon-name-part-type="species">paradoxus</tp:taxon-name-part></tp:taxon-name></italic> (Loof, 1975), gen. n. comb. n. based on 28S rDNA D2-D3 inferred from a Bayesian analysis using GTR+G model and midpoint rooting of the tree. Posterior probabilities higher than 0.8 are presented. Species coloured according the classification of <xref ref-type="bibr" rid="B13">Andrássy (2009a)</xref> and <xref ref-type="bibr" rid="B59">Peña-Santiago and Álvarez-Ortega (2014)</xref>: dark blue – fam. <tp:taxon-name><tp:taxon-name-part taxon-name-part-type="family">Aporcelaimidae</tp:taxon-name-part></tp:taxon-name>, light blue – fam. <tp:taxon-name><tp:taxon-name-part taxon-name-part-type="family">Actinolaimidae</tp:taxon-name-part></tp:taxon-name>, dark green – fam. <tp:taxon-name><tp:taxon-name-part taxon-name-part-type="family">Dorylaimidae</tp:taxon-name-part></tp:taxon-name>, light green – fam. <tp:taxon-name><tp:taxon-name-part taxon-name-part-type="family">Thornenematidae</tp:taxon-name-part></tp:taxon-name>, red – fam. <tp:taxon-name><tp:taxon-name-part taxon-name-part-type="family">Qudsianematidae</tp:taxon-name-part></tp:taxon-name>, yellow – fam. <tp:taxon-name><tp:taxon-name-part taxon-name-part-type="family">Swangeriidae</tp:taxon-name-part></tp:taxon-name>, violet – fam. <tp:taxon-name><tp:taxon-name-part taxon-name-part-type="family">Belondiridae</tp:taxon-name-part></tp:taxon-name>. *For abbreviations of localities see Table <xref ref-type="table" rid="T1">1</xref></p></caption><graphic xmlns:xlink="http://www.w3.org/1999/xlink" xlink:href="zookeys-511-025-g026.jpg" position="float" orientation="portrait" xlink:type="simple" id="oo_46256.jpg"/></fig></tp:treatment-sec><ref-list><ref id="B13"><mixed-citation xmlns:xlink="http://www.w3.org/1999/xlink" xlink:type="simple"><person-group><name name-style="western"><surname>Andrássy</surname><given-names>I</given-names></name></person-group> (<year>2009a</year>) <article-title>Free-living nematodes of Hungary (<tp:taxon-name><tp:taxon-name-part taxon-name-part-type="phylum">Nematoda</tp:taxon-name-part></tp:taxon-name> errantia), III.</article-title> In: <source>Pedozoologica Hungarica</source>, <publisher-loc>Budapest</publisher-loc>, <size units="page">608 pp</size>. </mixed-citation></ref><ref id="B59"><mixed-citation xmlns:xlink="http://www.w3.org/1999/xlink" xlink:type="simple"><person-group><name name-style="western"><surname>Peña-Santiago</surname><given-names>R</given-names></name><name name-style="western"><surname>Álvarez-Ortega</surname><given-names>S</given-names></name></person-group> (<year>2014</year>) <article-title>An integrative approach to assess the phylogeny and the systematics of rounded-tailed genera of the subfamily <tp:taxon-name><tp:taxon-name-part taxon-name-part-type="subfamily">Qudsianematinae</tp:taxon-name-part></tp:taxon-name> (<tp:taxon-name><tp:taxon-name-part taxon-name-part-type="phylum">Nematoda</tp:taxon-name-part></tp:taxon-name>, <tp:taxon-name><tp:taxon-name-part taxon-name-part-type="order">Dorylaimida</tp:taxon-name-part></tp:taxon-name>).</article-title> <source>Zoologica Scripta</source> <volume>43</volume>: <fpage>418</fpage>–<lpage>428</lpage>. doi: <ext-link ext-link-type="doi" xlink:href="10.1111/zsc.12058" xlink:type="simple">10.1111/zsc.12058</ext-link> </mixed-citation></ref><ref id="B41"><mixed-citation xmlns:xlink="http://www.w3.org/1999/xlink" xlink:type="simple"><person-group><name name-style="western"><surname>Loof</surname><given-names>PAA</given-names></name><name name-style="western"><surname>Coomans</surname><given-names>A</given-names></name></person-group> (<year>1970</year>) <article-title>On the development and location of the oesophageal gland nuclei in the <tp:taxon-name><tp:taxon-name-part taxon-name-part-type="suborder">Dorylaimina</tp:taxon-name-part></tp:taxon-name>.</article-title> <source>Proceedings IX International Nematology Symposium (Warsaw 1967) Zesz. probl. Postep. Nauk roln.</source> <volume>92</volume>: <fpage>79</fpage>–<lpage>161</lpage>. </mixed-citation></ref><ref id="B12"><mixed-citation xmlns:xlink="http://www.w3.org/1999/xlink" xlink:type="simple"><person-group><name name-style="western"><surname>Andrássy</surname><given-names>I</given-names></name></person-group> (<year>1998b</year>) <article-title>Once more: the oesophageal gland nuclei in the dorylaimoid nematodes.</article-title> <source>Opuscula Zoologica, Instituti Zoosystematici Universitatis Budapestinensis</source> <volume>31</volume>: <fpage>165</fpage>–<lpage>170</lpage>. </mixed-citation></ref><ref id="B24"><mixed-citation xmlns:xlink="http://www.w3.org/1999/xlink" xlink:type="simple"><person-group><name name-style="western"><surname>Griffiths</surname><given-names>BS</given-names></name><name name-style="western"><surname>Donn</surname><given-names>S</given-names></name><name name-style="western"><surname>Neilson</surname><given-names>R</given-names></name><name name-style="western"><surname>Daniell</surname><given-names>TJ</given-names></name></person-group> (<year>2006</year>) <article-title>Molecular sequencing and morphological analysis of a nematode community.</article-title> <source>Applied Soil Ecology</source> <volume>32</volume>: <fpage>325</fpage>–<lpage>337</lpage>. doi: <ext-link ext-link-type="doi" xlink:href="10.1016/j.apsoil.2005.07.006" xlink:type="simple">10.1016/j.apsoil.2005.07.006</ext-link> </mixed-citation></ref><ref id="B38"><mixed-citation xmlns:xlink="http://www.w3.org/1999/xlink" xlink:type="simple"><person-group><name name-style="western"><surname>Lesaulnier</surname><given-names>C</given-names></name><name name-style="western"><surname>Papamichail</surname><given-names>D</given-names></name><name name-style="western"><surname>McCorkle</surname><given-names>S</given-names></name><name name-style="western"><surname>Ollivier</surname><given-names>B</given-names></name><name name-style="western"><surname>Skiena</surname><given-names>S</given-names></name><name name-style="western"><surname>Taghavi</surname><given-names>S</given-names></name><name name-style="western"><surname>Zak</surname><given-names>D</given-names></name><name name-style="western"><surname>van der Lelie</surname><given-names>D</given-names></name></person-group> (<year>2008</year>) <article-title>Elevated atmospheric CO2 affects soil microbial diversity associated with trembling aspen.</article-title> <source>Environmental Microbiology</source> <volume>10</volume>: <fpage>926</fpage>–<lpage>941</lpage>. doi: <ext-link ext-link-type="doi" xlink:href="10.1111/j.1462-2920.2007.01512.x" xlink:type="simple">10.1111/j.1462-2920.2007.01512.x</ext-link> </mixed-citation></ref><ref id="B11"><mixed-citation xmlns:xlink="http://www.w3.org/1999/xlink" xlink:type="simple"><person-group><name name-style="western"><surname>Andrássy</surname><given-names>I</given-names></name></person-group> (<year>1998a</year>) <article-title>Nematodes in the sixth continent.</article-title> <source>Journal of Nematode Morphology and Systematics</source> <volume>1</volume>: <fpage>107</fpage>–<lpage>186</lpage>. </mixed-citation></ref><ref id="B39"><mixed-citation xmlns:xlink="http://www.w3.org/1999/xlink" xlink:type="simple"><person-group><name name-style="western"><surname>Loof</surname><given-names>PAA</given-names></name></person-group> (<year>1975</year>) <article-title><tp:taxon-name><tp:taxon-name-part taxon-name-part-type="superfamily">Dorylaimoidea</tp:taxon-name-part></tp:taxon-name> from some subantarctic islands.</article-title> <source>Nematologica</source> <volume>21</volume>: <fpage>219</fpage>–<lpage>255</lpage>. doi: <ext-link ext-link-type="doi" xlink:href="10.1163/187529275X00581" xlink:type="simple">10.1163/187529275X00581</ext-link> </mixed-citation></ref><ref id="B4"><mixed-citation xmlns:xlink="http://www.w3.org/1999/xlink" xlink:type="simple"><person-group><name name-style="western"><surname>Álvarez-Ortega</surname><given-names>S</given-names></name><name name-style="western"><surname>Peña-Santiago</surname><given-names>R</given-names></name></person-group> (<year>2013</year>) <article-title>Taxonomy of the genus <italic><tp:taxon-name><tp:taxon-name-part taxon-name-part-type="genus">Aporcelaimellus</tp:taxon-name-part></tp:taxon-name></italic> Heyns, 1965 (<tp:taxon-name><tp:taxon-name-part taxon-name-part-type="phylum">Nematoda</tp:taxon-name-part></tp:taxon-name>, <tp:taxon-name><tp:taxon-name-part taxon-name-part-type="order">Dorylaimida</tp:taxon-name-part></tp:taxon-name>, <tp:taxon-name><tp:taxon-name-part taxon-name-part-type="family">Aporcelaimidae</tp:taxon-name-part></tp:taxon-name>).</article-title> <source>Zootaxa</source> <volume>3669</volume>: <fpage>243</fpage>–<lpage>260</lpage>. doi: <ext-link ext-link-type="doi" xlink:href="10.11646/zootaxa.3669.3.3" xlink:type="simple">10.11646/zootaxa.3669.3.3</ext-link> </mixed-citation></ref><ref id="B14"><mixed-citation xmlns:xlink="http://www.w3.org/1999/xlink" xlink:type="simple"><person-group><name name-style="western"><surname>Andrássy</surname><given-names>I</given-names></name></person-group> (<year>2009b</year>) <article-title><italic><tp:taxon-name><tp:taxon-name-part taxon-name-part-type="genus">Aporcelinus</tp:taxon-name-part></tp:taxon-name></italic>, a new genus of aporcelaimoid nematodes (<tp:taxon-name><tp:taxon-name-part taxon-name-part-type="order">Dorylaimida</tp:taxon-name-part></tp:taxon-name>), and its species.</article-title> <source>International Journal of Nematology</source> <volume>19</volume>: <fpage>121</fpage>–<lpage>136</lpage>. </mixed-citation></ref><ref id="B69"><mixed-citation xmlns:xlink="http://www.w3.org/1999/xlink" xlink:type="simple"><person-group><name name-style="western"><surname>Vinciguerra</surname><given-names>MT</given-names></name><name name-style="western"><surname>Orselli</surname><given-names>L</given-names></name><name name-style="western"><surname>Clausi</surname><given-names>M</given-names></name></person-group> (<year>2014</year>) <article-title>One new and two known species of <italic><tp:taxon-name><tp:taxon-name-part taxon-name-part-type="genus">Aporcelinus</tp:taxon-name-part></tp:taxon-name></italic> Andrássy, 2009 and a new species of <italic><tp:taxon-name><tp:taxon-name-part taxon-name-part-type="genus">Coomansinema</tp:taxon-name-part></tp:taxon-name></italic> Ahmad &amp; Jairajpuri, 1989 (<tp:taxon-name><tp:taxon-name-part taxon-name-part-type="phylum">Nematoda</tp:taxon-name-part></tp:taxon-name>: <tp:taxon-name><tp:taxon-name-part taxon-name-part-type="order">Dorylaimida</tp:taxon-name-part></tp:taxon-name>).</article-title> <source>Nematology</source> <volume>16</volume>: <fpage>303</fpage>–<lpage>322</lpage>. doi: <ext-link ext-link-type="doi" xlink:href="10.1163/15685411-00002767" xlink:type="simple">10.1163/15685411-00002767</ext-link> </mixed-citation></ref><ref id="B31"><mixed-citation xmlns:xlink="http://www.w3.org/1999/xlink" xlink:type="simple"><person-group><name name-style="western"><surname>Jabbari</surname><given-names>H</given-names></name><name name-style="western"><surname>Niknam</surname><given-names>G</given-names></name><name name-style="western"><surname>Vinciguerra</surname><given-names>MT</given-names></name><name name-style="western"><surname>Moslehi</surname><given-names>S</given-names></name><name name-style="western"><surname>Abolafia</surname><given-names>J</given-names></name><name name-style="western"><surname>Pena-Santiago</surname><given-names>R</given-names></name></person-group> (<year>2012</year>) <article-title>Description of <italic><tp:taxon-name><tp:taxon-name-part taxon-name-part-type="genus">Crassolabium</tp:taxon-name-part> <tp:taxon-name-part taxon-name-part-type="species">persicum</tp:taxon-name-part></tp:taxon-name></italic> sp. n. (<tp:taxon-name><tp:taxon-name-part taxon-name-part-type="phylum">Nematoda</tp:taxon-name-part></tp:taxon-name>, <tp:taxon-name><tp:taxon-name-part taxon-name-part-type="order">Dorylaimida</tp:taxon-name-part></tp:taxon-name>, <tp:taxon-name><tp:taxon-name-part taxon-name-part-type="family">Qudsianematidae</tp:taxon-name-part></tp:taxon-name>), an interesting species from Iran.</article-title> <source>ZooKeys</source> <volume>203</volume>: <fpage>55</fpage>–<lpage>63</lpage>. doi: <ext-link ext-link-type="doi" xlink:href="10.3897/zookeys.203.3248" xlink:type="simple">10.3897/zookeys.203.3248</ext-link> </mixed-citation></ref><ref id="B43"><mixed-citation xmlns:xlink="http://www.w3.org/1999/xlink" xlink:type="simple"><person-group><name name-style="western"><surname>Maslen</surname><given-names>NR</given-names></name></person-group> (<year>1979</year>) <article-title>Additions to the nematode fauna of the antarctic region with keys to taxa.</article-title> <source>British Antarctic Survey Bulletin</source> <volume>49</volume>: <fpage>207</fpage>–<lpage>229</lpage>. </mixed-citation></ref><ref id="B61"><mixed-citation xmlns:xlink="http://www.w3.org/1999/xlink" xlink:type="simple"><person-group><name name-style="western"><surname>Peneva</surname><given-names>V</given-names></name><name name-style="western"><surname>Lazarova</surname><given-names>S</given-names></name><name name-style="western"><surname>Elshishka</surname><given-names>M</given-names></name><name name-style="western"><surname>Makarova</surname><given-names>O</given-names></name><name name-style="western"><surname>Penev</surname><given-names>L</given-names></name></person-group> (<year>2009</year>) <article-title>Nematode assemblages of hair-grass (<italic><tp:taxon-name><tp:taxon-name-part taxon-name-part-type="genus">Deschampsia</tp:taxon-name-part></tp:taxon-name></italic> spp.) microhabitats from polar and alpine deserts in Arctic and Antaractic.</article-title> In: <person-group><name name-style="western"><surname>Golovatch</surname><given-names>SI</given-names></name><name name-style="western"><surname>Makarova</surname><given-names>OL</given-names></name><name name-style="western"><surname>Babenko</surname><given-names>AB</given-names></name><name name-style="western"><surname>Penev</surname><given-names>LD</given-names></name></person-group> (<role>Eds</role>) <source>Species and communities in extreme environment</source>. <publisher-name>Pensoft Publishers</publisher-name> &amp; <publisher-name>KMK Scientific Press</publisher-name>, <publisher-loc>Sofia - Moscow</publisher-loc>, <fpage>419</fpage>–<lpage>438</lpage>. </mixed-citation></ref><ref id="B37"><mixed-citation xmlns:xlink="http://www.w3.org/1999/xlink" xlink:type="simple"><person-group><name name-style="western"><surname>Kito</surname><given-names>K</given-names></name></person-group> (<year>2009</year>) <article-title>Taxonomical and ecological studies of free-living nematodes carried out in Antarctica as a cooperative research program of NIPR.</article-title> <source>Sapporo Medical Journal</source> <volume>78</volume>: <fpage>13</fpage>–<lpage>18</lpage>. </mixed-citation></ref></ref-list></tp:taxon-treatment>
