# Supplementary material for: New data on two remarkable Antarctic species Amblydorylaimus isokaryon (Loof, 1975) Andrássy, 1998 and Pararhyssocolpus paradoxus (Loof, 1975), gen. n., comb. n. (Nematoda, Dorylaimida)
Source: Zookeys. 2015 Jul 2;(511):25–68. doi: 10.3897/zookeys.511.9793 (PMC4523744; doi:10.3897/zookeys.511.9793)
Supplement: XML Treatment for Pararhyssocolpus paradoxus [file zookeys.511.9793-treatment2.xml]

<!DOCTYPE tp:taxon-treatment
  PUBLIC "-//TaxonX//DTD Taxonomic Treatment Publishing DTD v0 20100105//EN" "tax-treatment-NSO.dtd">
<tp:taxon-treatment xmlns:tp="http://www.plazi.org/taxpub"><tp:treatment-meta><kwd-group><label>Taxon classification</label><kwd><named-content content-type="kingdom">Animalia</named-content></kwd><kwd><named-content content-type="order">Dorylaimida</named-content></kwd><kwd><named-content content-type="family">Pararhyssocolpidae</named-content></kwd></kwd-group><mixed-citation publication-type="journal"><person-group><name><surname>Elshishka</surname><given-names>Milka</given-names></name><name><surname>Lazarova</surname><given-names>Stela</given-names></name><name><surname>Radoslavov</surname><given-names>Georgi</given-names></name><name><surname>Hristov</surname><given-names>Petar</given-names></name><name><surname>Peneva</surname><given-names>Vlada K.</given-names></name></person-group><article-title>New data on two remarkable Antarctic species <italic><tp:taxon-name><tp:taxon-name-part taxon-name-part-type="genus">Amblydorylaimus</tp:taxon-name-part> <tp:taxon-name-part taxon-name-part-type="species">isokaryon</tp:taxon-name-part></tp:taxon-name></italic> (Loof, 1975) Andrássy, 1998 and <italic><tp:taxon-name><tp:taxon-name-part taxon-name-part-type="genus">Pararhyssocolpus</tp:taxon-name-part> <tp:taxon-name-part taxon-name-part-type="species">paradoxus</tp:taxon-name-part></tp:taxon-name></italic> (Loof, 1975), gen. n., comb. n. (<tp:taxon-name><tp:taxon-name-part taxon-name-part-type="phylum">Nematoda</tp:taxon-name-part></tp:taxon-name>, <tp:taxon-name><tp:taxon-name-part taxon-name-part-type="order">Dorylaimida</tp:taxon-name-part></tp:taxon-name>)</article-title><source>Zookeys</source><day>2</day><month>7</month><year>2015</year><volume>2015</volume><issue>511</issue><fpage>25</fpage><lpage>68</lpage><pub-id pub-id-type="doi">10.3897/zookeys.511.9793</pub-id></mixed-citation></tp:treatment-meta><tp:nomenclature><tp:taxon-name>
                        <tp:taxon-name-part taxon-name-part-type="genus">Pararhyssocolpus</tp:taxon-name-part>
                        <tp:taxon-name-part taxon-name-part-type="species">paradoxus</tp:taxon-name-part>
                    </tp:taxon-name><tp:taxon-authority>(Loof, 1975)</tp:taxon-authority><tp:taxon-status xmlns:xlink="http://www.w3.org/1999/xlink" xlink:type="simple">gen. n., comb. n.</tp:taxon-status><xref ref-type="fig" rid="F14">Figures 14</xref><xref ref-type="fig" rid="F15">, 15</xref><xref ref-type="fig" rid="F16">, 16</xref><xref ref-type="fig" rid="F17">, 17</xref><xref ref-type="fig" rid="F18">, 18</xref><xref ref-type="fig" rid="F19">, 19</xref><xref ref-type="fig" rid="F20">, 20</xref><xref ref-type="fig" rid="F21">, 21</xref><xref ref-type="fig" rid="F22">, 22</xref><xref ref-type="fig" rid="F23">, 23</xref><xref ref-type="fig" rid="F24">, 24</xref><xref ref-type="fig" rid="F25">, 25</xref><xref ref-type="fig" rid="F26">, 26</xref><!--PageBreak--><!--PageBreak--><!--PageBreak--><!--PageBreak--><!--PageBreak--><!--PageBreak--><!--PageBreak--><!--PageBreak--><!--PageBreak--><!--PageBreak--><tp:nomenclature-citation-list><tp:nomenclature-citation><tp:taxon-name><tp:taxon-name-part taxon-name-part-type="genus">Eudorylaimus</tp:taxon-name-part> <tp:taxon-name-part taxon-name-part-type="species">paradoxus</tp:taxon-name-part></tp:taxon-name><comment> Loof, 1975</comment></tp:nomenclature-citation><tp:nomenclature-citation><tp:taxon-name><tp:taxon-name-part taxon-name-part-type="genus">Rhyssocolpus</tp:taxon-name-part> <tp:taxon-name-part taxon-name-part-type="species">paradoxus</tp:taxon-name-part></tp:taxon-name><comment> (Loof, 1975) Andrássy, 1986</comment></tp:nomenclature-citation></tp:nomenclature-citation-list></tp:nomenclature><tp:treatment-sec sec-type="material"><title>Material examined.</title><p>Eighteen females, seven males and ten juveniles (J1, J3, J4) collected from three islands in Maritime Antarctic (Table <xref ref-type="table" rid="T1">1</xref>).</p></tp:treatment-sec><tp:treatment-sec sec-type="Measurements"><title>Measurements.</title><p>See Table <xref ref-type="table" rid="T5">5</xref>.</p><table-wrap id="T5" position="float" orientation="portrait"><label>Table 5.</label><caption><p>Morphometrics of <italic><tp:taxon-name><tp:taxon-name-part taxon-name-part-type="genus">Pararhyssocolpus</tp:taxon-name-part> <tp:taxon-name-part taxon-name-part-type="species">paradoxus</tp:taxon-name-part></tp:taxon-name></italic> n.gen., n.comb. (adults, juveniles). All measurements, unless indicated otherwise, are in µm (and in the form: mean±SD (range).</p></caption><table id="TID0ESPDI" rules="all"><tbody><tr><th rowspan="1" colspan="1">Locality</th><th rowspan="1" colspan="2">King George Island</th><th rowspan="1" colspan="6">Livingston Island</th><th rowspan="1" colspan="1">Nelson Island</th><th rowspan="1" colspan="3">King George Island</th></tr><tr><th rowspan="1" colspan="1">Characters</th><th rowspan="1" colspan="2">KGI1</th><th rowspan="1" colspan="2">CDM</th><th rowspan="1" colspan="1">S</th><th rowspan="1" colspan="1">SDC</th><th rowspan="1" colspan="2">DM</th><th rowspan="1" colspan="1">M</th><th rowspan="1" colspan="3">KGI1</th></tr><tr><td rowspan="1" colspan="1">n</td><td rowspan="1" colspan="1">♀(n=8)</td><td rowspan="1" colspan="1">♂</td><td rowspan="1" colspan="1">♀</td><td rowspan="1" colspan="1">♂</td><td rowspan="1" colspan="1">♀</td><td rowspan="1" colspan="1">♀</td><td rowspan="1" colspan="1">♀ (n=4)</td><td rowspan="1" colspan="1">♂</td><td rowspan="1" colspan="1">♀</td><td rowspan="1" colspan="1">J1</td><td rowspan="1" colspan="1">J3</td><td rowspan="1" colspan="1">J4 (n=7)</td></tr><tr><td rowspan="1" colspan="1">L (mm)</td><td rowspan="1" colspan="1">2.42±0.1<break/> (2.18–2.69)</td><td rowspan="1" colspan="1">2.28, 2.40, 2.24</td><td rowspan="1" colspan="1">2.61</td><td rowspan="1" colspan="1">2.61</td><td rowspan="1" colspan="1">2.07, 2.36, 1.69</td><td rowspan="1" colspan="1">2.41</td><td rowspan="1" colspan="1">2.7±0.1<break/> (2.35–2.87)</td><td rowspan="1" colspan="1">2.16, 1.96, 2.59</td><td rowspan="1" colspan="1">2.71</td><td rowspan="1" colspan="1">0.87</td><td rowspan="1" colspan="1">1.39, 1.37</td><td rowspan="1" colspan="1">1.93±0.2<break/> (1.69–2.11)</td></tr><tr><td rowspan="1" colspan="1">a</td><td rowspan="1" colspan="1">23.4±0.98<break/> (22.2–24.9)</td><td rowspan="1" colspan="1">22.8, 26.5, 22.8</td><td rowspan="1" colspan="1">21.6</td><td rowspan="1" colspan="1">22.1</td><td rowspan="1" colspan="1">20.6, 19.6, 18.0</td><td rowspan="1" colspan="1">23.1</td><td rowspan="1" colspan="1">22.6±1.2<break/> (21.3–23.6)</td><td rowspan="1" colspan="1">21.3, 20.2, 23.4</td><td rowspan="1" colspan="1">24.3</td><td rowspan="1" colspan="1">26.6</td><td rowspan="1" colspan="1">24.2, 25.0</td><td rowspan="1" colspan="1">27.0±3.0<break/> (22.5–32.0)</td></tr><tr><td rowspan="1" colspan="1">b</td><td rowspan="1" colspan="1">5.2± 0.4<break/> (4.8–5.9)</td><td rowspan="1" colspan="1">5.2, 5.2, 4.9</td><td rowspan="1" colspan="1">5.7</td><td rowspan="1" colspan="1">5.9</td><td rowspan="1" colspan="1">4.7, 5.7, 4.5</td><td rowspan="1" colspan="1">5.8</td><td rowspan="1" colspan="1">5.7± 0.4<break/> (5.3–6.2)</td><td rowspan="1" colspan="1">4.9, 4.4, 6.0</td><td rowspan="1" colspan="1">5.8</td><td rowspan="1" colspan="1">3.7</td><td rowspan="1" colspan="1">4.1, 3.9</td><td rowspan="1" colspan="1">4.8± 0.4<break/> (4.1–5.2)</td></tr><tr><td rowspan="1" colspan="1">c</td><td rowspan="1" colspan="1">34.9±4.4<break/> (28–40.4)</td><td rowspan="1" colspan="1">45.7, 34.7, 39.4</td><td rowspan="1" colspan="1">36.9</td><td rowspan="1" colspan="1">39.8</td><td rowspan="1" colspan="1">31.6, 31.6, 30.1</td><td rowspan="1" colspan="1">36.2</td><td rowspan="1" colspan="1">37.4±2.1<break/> (35.6–40)</td><td rowspan="1" colspan="1">32.6, 30, 39.2</td><td rowspan="1" colspan="1">40.9</td><td rowspan="1" colspan="1">10.1</td><td rowspan="1" colspan="1">18.3, 15.8</td><td rowspan="1" colspan="1">24.4±3.8<break/> (20.8–31.9)</td></tr><tr><td rowspan="1" colspan="1">c‘</td><td rowspan="1" colspan="1">1.5±0.2<break/> (1.4–1.8)</td><td rowspan="1" colspan="1">1.2,1.2, 1.2</td><td rowspan="1" colspan="1">1.4</td><td rowspan="1" colspan="1">1.0</td><td rowspan="1" colspan="1">1.5, 1.6, 1.5</td><td rowspan="1" colspan="1">1.5</td><td rowspan="1" colspan="1">1.5±0.02<break/> (1.4–1.5)</td><td rowspan="1" colspan="1">1.2, 1.2, 1.3</td><td rowspan="1" colspan="1">1.4</td><td rowspan="1" colspan="1">3.8</td><td rowspan="1" colspan="1">2.5, 2.4</td><td rowspan="1" colspan="1">1.9±0.2<break/> (1.5–2.2)</td></tr><tr><td rowspan="1" colspan="1">V %</td><td rowspan="1" colspan="1">46.6± 1.5<break/> (44–49)</td><td rowspan="1" colspan="1">-</td><td rowspan="1" colspan="1">49</td><td rowspan="1" colspan="1">-</td><td rowspan="1" colspan="1">46.5, 47, 48</td><td rowspan="1" colspan="1">49</td><td rowspan="1" colspan="1">47.6± 2.2<break/> (44–49)</td><td rowspan="1" colspan="1">-</td><td rowspan="1" colspan="1">47</td><td rowspan="1" colspan="1">-</td><td rowspan="1" colspan="1">-</td><td rowspan="1" colspan="1">-</td></tr><tr><td rowspan="1" colspan="1">Lip region width</td><td rowspan="1" colspan="1">20.7±0.9<break/> (20–22.5)</td><td rowspan="1" colspan="1">20, 21.5, 21</td><td rowspan="1" colspan="1">22</td><td rowspan="1" colspan="1">22</td><td rowspan="1" colspan="1">21, 22, 21.5</td><td rowspan="1" colspan="1">20.3</td><td rowspan="1" colspan="1">21.4±0.5<break/> (21–22)</td><td rowspan="1" colspan="1">22, 21, 21</td><td rowspan="1" colspan="1">22</td><td rowspan="1" colspan="1">10</td><td rowspan="1" colspan="1">15, 16</td><td rowspan="1" colspan="1">18.7±0.5<break/> (18–20)</td></tr><tr><td rowspan="1" colspan="1">Odontostyle</td><td rowspan="1" colspan="1">19.8±0.6<break/> (19–21)</td><td rowspan="1" colspan="1">19, 19, 20</td><td rowspan="1" colspan="1">20</td><td rowspan="1" colspan="1">20</td><td rowspan="1" colspan="1">20.5, 21, 19</td><td rowspan="1" colspan="1">21</td><td rowspan="1" colspan="1">20.5±0.5<break/> (20–21)</td><td rowspan="1" colspan="1">20, 21, 19</td><td rowspan="1" colspan="1">20</td><td rowspan="1" colspan="1">10</td><td rowspan="1" colspan="1">14, 13</td><td rowspan="1" colspan="1">17±1.0<break/> (16–18)</td></tr><tr><td rowspan="1" colspan="1">Replacement odontostyle</td><td rowspan="1" colspan="1">-</td><td rowspan="1" colspan="1">-</td><td rowspan="1" colspan="1">-</td><td rowspan="1" colspan="1">-</td><td rowspan="1" colspan="1"/><td rowspan="1" colspan="1">-</td><td rowspan="1" colspan="1">-</td><td rowspan="1" colspan="1">-</td><td rowspan="1" colspan="1">-</td><td rowspan="1" colspan="1">11</td><td rowspan="1" colspan="1">17, 16</td><td rowspan="1" colspan="1">19.9±0.9<break/> (18–21)</td></tr><tr><td rowspan="1" colspan="1">Odontophore</td><td rowspan="1" colspan="1">41.1±1.9<break/> (39–43)</td><td rowspan="1" colspan="1">40</td><td rowspan="1" colspan="1">45</td><td rowspan="1" colspan="1">-</td><td rowspan="1" colspan="1"/><td rowspan="1" colspan="1">44</td><td rowspan="1" colspan="1">43, 43</td><td rowspan="1" colspan="1">-, 45, 37</td><td rowspan="1" colspan="1">-</td><td rowspan="1" colspan="1">-</td><td rowspan="1" colspan="1">-</td><td rowspan="1" colspan="1">-</td></tr><tr><td rowspan="1" colspan="1">Anterior end guiding ring</td><td rowspan="1" colspan="1">16</td><td rowspan="1" colspan="1">-</td><td rowspan="1" colspan="1">15</td><td rowspan="1" colspan="1">15</td><td rowspan="1" colspan="1">14, 15, -</td><td rowspan="1" colspan="1">-</td><td rowspan="1" colspan="1">15</td><td rowspan="1" colspan="1">15, 15.5, -</td><td rowspan="1" colspan="1">-</td><td rowspan="1" colspan="1">-</td><td rowspan="1" colspan="1">-</td><td rowspan="1" colspan="1">-</td></tr><tr><td rowspan="1" colspan="1">Anterior end nerve ring</td><td rowspan="1" colspan="1">162.9±9.3<break/> (151–177.5)</td><td rowspan="1" colspan="1">160, 162.5, 152.5</td><td rowspan="1" colspan="1">177.5</td><td rowspan="1" colspan="1">-</td><td rowspan="1" colspan="1">-</td><td rowspan="1" colspan="1">160</td><td rowspan="1" colspan="1">168.3±10.1<break/> (154–178)</td><td rowspan="1" colspan="1">172, 176, 151</td><td rowspan="1" colspan="1">-</td><td rowspan="1" colspan="1">-</td><td rowspan="1" colspan="1">-</td><td rowspan="1" colspan="1">-</td></tr><tr><td rowspan="1" colspan="1">Pharynx</td><td rowspan="1" colspan="1">463.9±10.1<break/> (456–487)</td><td rowspan="1" colspan="1">443, 461, 462.5</td><td rowspan="1" colspan="1">460</td><td rowspan="1" colspan="1">441</td><td rowspan="1" colspan="1">444, 414, 375</td><td rowspan="1" colspan="1">417</td><td rowspan="1" colspan="1">470.2±21.4<break/> (446–494)</td><td rowspan="1" colspan="1">444, 447, 431</td><td rowspan="1" colspan="1">470</td><td rowspan="1" colspan="1">237</td><td rowspan="1" colspan="1">344, 356</td><td rowspan="1" colspan="1">405.4±12.6<break/> (382–418)</td></tr><tr><td rowspan="1" colspan="1">Width at pharynx base</td><td rowspan="1" colspan="1">88.3± 6.8<break/> (78–97)</td><td rowspan="1" colspan="1">88, 81, 84.5,</td><td rowspan="1" colspan="1">103</td><td rowspan="1" colspan="1">108</td><td rowspan="1" colspan="1">93, 99, 81</td><td rowspan="1" colspan="1">94.5</td><td rowspan="1" colspan="1">91.8± 7.9<break/> (93–110.4)</td><td rowspan="1" colspan="1">92.5, 86, 94</td><td rowspan="1" colspan="1">97</td><td rowspan="1" colspan="1">-</td><td rowspan="1" colspan="1">-</td><td rowspan="1" colspan="1">-</td></tr><tr><td rowspan="1" colspan="1">Width at mid body</td><td rowspan="1" colspan="1">103.7±9.8<break/> (88.5–115)</td><td rowspan="1" colspan="1">100, 91, 98</td><td rowspan="1" colspan="1">121</td><td rowspan="1" colspan="1">118</td><td rowspan="1" colspan="1">101, 120.5, 94</td><td rowspan="1" colspan="1">104.5</td><td rowspan="1" colspan="1">118.8±11.9<break/> (108–135)</td><td rowspan="1" colspan="1">102, 97, 111</td><td rowspan="1" colspan="1">112</td><td rowspan="1" colspan="1">33</td><td rowspan="1" colspan="1">57.5, 55</td><td rowspan="1" colspan="1">71.8±7.2<break/> (65–84)</td></tr><tr><td rowspan="1" colspan="1">Prerectum length</td><td rowspan="1" colspan="1">136.7±20.2<break/> (95–163)</td><td rowspan="1" colspan="1">171, 179, 172.5</td><td rowspan="1" colspan="1">164</td><td rowspan="1" colspan="1">-</td><td rowspan="1" colspan="1">105, 99, 97</td><td rowspan="1" colspan="1">191</td><td rowspan="1" colspan="1">163.7±23<break/> (134–188)</td><td rowspan="1" colspan="1">-</td><td rowspan="1" colspan="1">137</td><td rowspan="1" colspan="1">-</td><td rowspan="1" colspan="1">93</td><td rowspan="1" colspan="1">127.2±10.8<break/> (110–138)</td></tr><tr><td rowspan="1" colspan="1">Rectum length</td><td rowspan="1" colspan="1">73.1±4.8<break/> (68–81)</td><td rowspan="1" colspan="1">-</td><td rowspan="1" colspan="1">67</td><td rowspan="1" colspan="1">-</td><td rowspan="1" colspan="1">65, 75, 62</td><td rowspan="1" colspan="1">-</td><td rowspan="1" colspan="1">74.1±6.4<break/> (71–84)</td><td rowspan="1" colspan="1">-</td><td rowspan="1" colspan="1">75</td><td rowspan="1" colspan="1">23</td><td rowspan="1" colspan="1">39, 48.5</td><td rowspan="1" colspan="1">50.4±6.4<break/> (43–61)</td></tr><tr><td rowspan="1" colspan="1">Tail</td><td rowspan="1" colspan="1">70.1±7.2<break/> (61–80)</td><td rowspan="1" colspan="1">50, 69, 57</td><td rowspan="1" colspan="1">71</td><td rowspan="1" colspan="1">66</td><td rowspan="1" colspan="1">66, 75, 56</td><td rowspan="1" colspan="1">67</td><td rowspan="1" colspan="1">71.4±3.8<break/> (66–74.5)</td><td rowspan="1" colspan="1">66, 65, 66</td><td rowspan="1" colspan="1">66</td><td rowspan="1" colspan="1">86</td><td rowspan="1" colspan="1">76, 87</td><td rowspan="1" colspan="1">80.1±11.4<break/> (65–96)</td></tr><tr><td rowspan="1" colspan="1">Genital primordium</td><td rowspan="1" colspan="1">-</td><td rowspan="1" colspan="1">-</td><td rowspan="1" colspan="1">-</td><td rowspan="1" colspan="1">-</td><td rowspan="1" colspan="1">-</td><td rowspan="1" colspan="1">-</td><td rowspan="1" colspan="1">-</td><td rowspan="1" colspan="1">-</td><td rowspan="1" colspan="1">-</td><td rowspan="1" colspan="1">29.5</td><td rowspan="1" colspan="1">53</td><td rowspan="1" colspan="1">54.0±14.4<break/> (43–74)</td></tr><tr><td rowspan="1" colspan="1">Spicules</td><td rowspan="1" colspan="1">-</td><td rowspan="1" colspan="1">104, 106, 104</td><td rowspan="1" colspan="1">-</td><td rowspan="1" colspan="1">106</td><td rowspan="1" colspan="1">-</td><td rowspan="1" colspan="1">-</td><td rowspan="1" colspan="1">-</td><td rowspan="1" colspan="1">106, 113, 112</td><td rowspan="1" colspan="1">-</td><td rowspan="1" colspan="1">-</td><td rowspan="1" colspan="1">-</td><td rowspan="1" colspan="1">-</td></tr><tr><td rowspan="1" colspan="1">Ventromedian supplements</td><td rowspan="1" colspan="1">-</td><td rowspan="1" colspan="1">25, 25, 27</td><td rowspan="1" colspan="1">-</td><td rowspan="1" colspan="1">24</td><td rowspan="1" colspan="1">-</td><td rowspan="1" colspan="1">-</td><td rowspan="1" colspan="1">-</td><td rowspan="1" colspan="1">24, 28, 26</td><td rowspan="1" colspan="1">-</td><td rowspan="1" colspan="1">-</td><td rowspan="1" colspan="1">-</td><td rowspan="1" colspan="1">-</td></tr></tbody></table></table-wrap><!--PageBreak--></tp:treatment-sec><tp:treatment-sec sec-type="Description"><title>Description.</title><p><italic>Female</italic>. Habitus curved ventrad after fixation, more so in posterior body end. Cuticle smooth, when viewed under light microscope, 3–4 µm thick in postlabial region, 5–7 µm at mid-body and 4–7 µm on tail; consisting of three layers the inner one much ticker and refractive, not reaching the end of tail. Under SEM it is finely transversally striated (annules <italic>ca</italic> 0.6 µm wide). Lip region appears rounded, slightly offset by a depression, 2.3–3.4 times as broad as high, lips amalgamated, outer labial and cephalic papillae protruding above lip region contour. Under SEM inner labial papillae not elevated, close to each other and to oral aperture, outer labial and cephalic papillae below the margin of oral field. Oral aperture seems round hexagonal. Lateral pores well visible (13–14 in the pharyngeal region), the first four as two pairs at the anterior end, next more or less equally spaced. Cheilostom a truncate cone. Amphidial fovea funnel-shaped, opening at level of labial depression, its aperture about half of lip region diam. Odontostyle slender, with clear lumen, aperture subterminal, narrow (Figure <xref ref-type="fig" rid="F22">22 B</xref>) and indistinct as observed by LM in adults (Figures <xref ref-type="fig" rid="F18">18A–C</xref>, <xref ref-type="fig" rid="F19">19B</xref>, <xref ref-type="fig" rid="F21">21F</xref>); 8–12 times longer than wide, 0.9–1.0 lip region diam. long. Odontophore simple, 1.9–2.3 times odontostyle length long. Guiding ring double, situated at 0.7–0.8 times lip region diam. from anterior end. Nerve ring located at 151–178 µm from anterior end or 32–38% of total neck length. Pharynx consisting of slender but muscular anterior section enlarging gradually and “bibulbar” (Andrássy, 1986), basal expansion with somewhat narrower middle part, 206–231 µm long or 44–52% of total neck length (Figs <xref ref-type="fig" rid="F14">14A</xref>, <xref ref-type="fig" rid="F18">18D</xref>). Dorsal nucleus (DN) lying very close to anterior edge of pharyngeal expansion. One nucleus of anterior ventrosublateral pair of pharyngeal glands well visible, large, posterior pair of ventrosublateral nuclei slightly larger, nuclei located almost at one and the same level (pharyngeal characters presented in Table <xref ref-type="table" rid="T6">6</xref>). Cardia conoid, measuring 28–39 × 14–19 µm, cell mass near cardia present in some specimens. The posterior end of the intestine with tongue-like projection. Prerectum short, 2–4 times, rectum 1.3–1.8 anal body diam. long. Distinct sphincter at prerectum and rectum junction. Genital system didelphic-amphidelphic, with both branches equally and well developed, anterior 450.5±21.3 (422–478) µm, posterior 463.8±37.9 (404–531) µm long, respectively. Ovaries usually large, oviduct consisting of a tubular part and well developed <italic>pars dilatata</italic>. Sphincter between oviduct and uterus moderately developed. Uterus long (anterior 220–307 µm, posterior 222.5–356 µm long, respectively), bipartite, consists of a wider proximal part followed by narrower distal part surrounded by large hyaline cells. Uteri contain sperm. Vagina extending inwards for 55–74% of body diameter, <italic>pars proximalis</italic> 35–50 × 22–30 µm, with straight walls, <italic>pars refringens</italic> (in lateral view) consisting of two massive trapezoidal separate sclerotised pieces with a combined width of 18–21 µm, <italic>pars distalis</italic> 8.5–12 µm long. Vulva a transverse slit; under SEM vulval lips spindle shaped, irregularities and ruptures of body cuticle present on both sides of vulva. Lateral vulval flaps absent. In two females uterine eggs observed, measuring 133–148 × 68.5–77 µm. Tail conical, ventrally arcuate, distal part offset, tip finger-like, sharply pointed. Three pairs of caudal pores.</p><table-wrap id="T6" position="float" orientation="portrait"><label>Table 6.</label><caption><p>Pharyngeal characters of <italic><tp:taxon-name><tp:taxon-name-part taxon-name-part-type="genus">Pararhyssocolpus</tp:taxon-name-part> <tp:taxon-name-part taxon-name-part-type="species">paradoxus</tp:taxon-name-part></tp:taxon-name></italic> gen. n., n.comb. For abbreviations see <xref ref-type="bibr" rid="B41">Loof and Coomans (1970)</xref> and <xref ref-type="bibr" rid="B12">Andrássy (1998b)</xref>.</p></caption><table id="TID0EFCBK" rules="all"><tbody><tr><th rowspan="1" colspan="1">Locality</th><th rowspan="1" colspan="4">King George Island</th><th rowspan="1" colspan="4">Livingston Island</th></tr><tr><th rowspan="1" colspan="1">Characters</th><th rowspan="1" colspan="4">KGI1</th><th rowspan="1" colspan="2">CDM</th><th rowspan="1" colspan="2">DM</th></tr><tr><td rowspan="1" colspan="1"/><td rowspan="1" colspan="1">n</td><td rowspan="1" colspan="1">female</td><td rowspan="1" colspan="1">n</td><td rowspan="1" colspan="1">male</td><td rowspan="1" colspan="1">female</td><td rowspan="1" colspan="1">male</td><td rowspan="1" colspan="1">female</td><td rowspan="1" colspan="1">male</td></tr><tr><td rowspan="1" colspan="1">DO</td><td rowspan="1" colspan="1">2</td><td rowspan="1" colspan="1">57, 59</td><td rowspan="1" colspan="1">2</td><td rowspan="1" colspan="1">54, 56</td><td rowspan="1" colspan="1"/><td rowspan="1" colspan="1"/><td rowspan="1" colspan="1"/><td rowspan="1" colspan="1">58</td></tr><tr><td rowspan="1" colspan="1">DN=D</td><td rowspan="1" colspan="1">8</td><td rowspan="1" colspan="1">56–60</td><td rowspan="1" colspan="1">3</td><td rowspan="1" colspan="1">55, 57, 55</td><td rowspan="1" colspan="1">60</td><td rowspan="1" colspan="1">57</td><td rowspan="1" colspan="1">55</td><td rowspan="1" colspan="1">56, 59, 59</td></tr><tr><td rowspan="1" colspan="1">Distance DO-DN %</td><td rowspan="1" colspan="1">2</td><td rowspan="1" colspan="1">1, 0.5</td><td rowspan="1" colspan="1">2</td><td rowspan="1" colspan="1">1, 1</td><td rowspan="1" colspan="1"/><td rowspan="1" colspan="1"/><td rowspan="1" colspan="1"/><td rowspan="1" colspan="1">1</td></tr><tr><td rowspan="1" colspan="1">S<sub>1</sub>O</td><td rowspan="1" colspan="1">1</td><td rowspan="1" colspan="1">78</td><td rowspan="1" colspan="1">2</td><td rowspan="1" colspan="1">75, 77</td><td rowspan="1" colspan="1"/><td rowspan="1" colspan="1"/><td rowspan="1" colspan="1"/><td rowspan="1" colspan="1">78</td></tr><tr><td rowspan="1" colspan="1">S<sub>1</sub>N<sub>1</sub></td><td rowspan="1" colspan="1">1</td><td rowspan="1" colspan="1">78</td><td rowspan="1" colspan="1"/><td rowspan="1" colspan="1"/><td rowspan="1" colspan="1"/><td rowspan="1" colspan="1"/><td rowspan="1" colspan="1"/><td rowspan="1" colspan="1"/></tr><tr><td rowspan="1" colspan="1">S<sub>1</sub>N<sub>2</sub></td><td rowspan="1" colspan="1">7</td><td rowspan="1" colspan="1">75–79</td><td rowspan="1" colspan="1">3</td><td rowspan="1" colspan="1">75, 76.5, 74</td><td rowspan="1" colspan="1"/><td rowspan="1" colspan="1"/><td rowspan="1" colspan="1">76</td><td rowspan="1" colspan="1">76, 77, 79</td></tr><tr><td rowspan="1" colspan="1">S<sub>2</sub>O</td><td rowspan="1" colspan="1">4</td><td rowspan="1" colspan="1">88–91</td><td rowspan="1" colspan="1">2</td><td rowspan="1" colspan="1">88, 89</td><td rowspan="1" colspan="1"/><td rowspan="1" colspan="1"/><td rowspan="1" colspan="1"/><td rowspan="1" colspan="1">89</td></tr><tr><td rowspan="1" colspan="1">S<sub>2</sub>N<sub>1</sub></td><td rowspan="1" colspan="1">7</td><td rowspan="1" colspan="1">86–89</td><td rowspan="1" colspan="1">3</td><td rowspan="1" colspan="1">86.5, 87, 87</td><td rowspan="1" colspan="1">88</td><td rowspan="1" colspan="1">88</td><td rowspan="1" colspan="1">87</td><td rowspan="1" colspan="1">87, 87, 88</td></tr><tr><td rowspan="1" colspan="1">S<sub>2</sub>N<sub>2</sub></td><td rowspan="1" colspan="1">8</td><td rowspan="1" colspan="1">87–92</td><td rowspan="1" colspan="1">3</td><td rowspan="1" colspan="1">87, 87, 88</td><td rowspan="1" colspan="1">88</td><td rowspan="1" colspan="1">88</td><td rowspan="1" colspan="1">87</td><td rowspan="1" colspan="1">88, 87.5, 89</td></tr><tr><td rowspan="1" colspan="1">AS<sub>1</sub></td><td rowspan="1" colspan="1">1</td><td rowspan="1" colspan="1">48</td><td rowspan="1" colspan="1"/><td rowspan="1" colspan="1"/><td rowspan="1" colspan="1"/><td rowspan="1" colspan="1"/><td rowspan="1" colspan="1"/><td rowspan="1" colspan="1"/></tr><tr><td rowspan="1" colspan="1">AS<sub>2</sub></td><td rowspan="1" colspan="1">5</td><td rowspan="1" colspan="1">43–49</td><td rowspan="1" colspan="1">3</td><td rowspan="1" colspan="1">45, 45, 42</td><td rowspan="1" colspan="1"/><td rowspan="1" colspan="1"/><td rowspan="1" colspan="1">46</td><td rowspan="1" colspan="1">46, 45, 48</td></tr><tr><td rowspan="1" colspan="1">PS<sub>1</sub></td><td rowspan="1" colspan="1">4</td><td rowspan="1" colspan="1">69–72</td><td rowspan="1" colspan="1">3</td><td rowspan="1" colspan="1">70, 70, 70</td><td rowspan="1" colspan="1">69</td><td rowspan="1" colspan="1">71</td><td rowspan="1" colspan="1">70</td><td rowspan="1" colspan="1">71, 68, 71</td></tr><tr><td rowspan="1" colspan="1">PS<sub>2</sub></td><td rowspan="1" colspan="1">6</td><td rowspan="1" colspan="1">70–80</td><td rowspan="1" colspan="1">3</td><td rowspan="1" colspan="1">71, 70, 73</td><td rowspan="1" colspan="1">70</td><td rowspan="1" colspan="1">72</td><td rowspan="1" colspan="1">70</td><td rowspan="1" colspan="1">73, 70, 73</td></tr></tbody></table></table-wrap><p><italic>Males.</italic> General morphology similar to that of female, except for the genital system. Arrangement of pharyngeal gland nuclei presented at Table <xref ref-type="table" rid="T6">6</xref>. Genital system <!--PageBreak--><!--PageBreak--><!--PageBreak--><!--PageBreak--><!--PageBreak--><!--PageBreak--><!--PageBreak--><!--PageBreak--><!--PageBreak-->diorchic, testes opposed, anterior 318–474 µm (n=3) and posterior 278–436 µm (n=2) long, respectively. Spicules dorylaimid, stout, 1.7–2.6 cloacal body diam. long. Lateral guiding piece with triangular distal part, 19–24 µm long. Sperm oval, measuring 5–9×3–4 µm. Ventromedian supplements contiguous, 24–28 in number, preceded by one adcloacal pair of papillae located at 9–16 µm distance from cloacal opening, out of spicules range; a series of well developed subventral spaced papillae (<xref ref-type="bibr" rid="B33">Jairajpuri and Ahmad 1992</xref>) in number 11–18 observed. Post-cloacal papilla present. Tail compared to that in female with narrower finger like tip. Three pairs of caudal pores.</p><p><italic>Juveniles.</italic> Comparison of length of functional and replacement odontostyle and body length yielded in identification of three juvenile stages (second stage juvenile not found). The tail in J1 elongated, sigmoid, in J3 tail elongate with long hyaline extension, ventrally arcuate, sometimes slightly sigmoid, sharply tipped; in J4 ventrally arcuate with gradually tapering distal part, c’ decreases during successive stages to females (Table <xref ref-type="table" rid="T5">5</xref>).</p><fig id="F14" position="float" orientation="portrait"><label>Figure 14.</label><caption><p><italic><tp:taxon-name><tp:taxon-name-part taxon-name-part-type="genus">Pararhyssocolpus</tp:taxon-name-part> <tp:taxon-name-part taxon-name-part-type="species">paradoxus</tp:taxon-name-part></tp:taxon-name></italic> (Loof, 1975), gen. n., comb. n. <bold>A, B, D–F</bold> <italic>Female</italic>: <bold>A</bold> Pharyngeal region (KGI) <bold>B</bold> Anterior region (KGI) <bold>D</bold> Posterior genital branch (LI, DM) <bold>E</bold> Posterior end (KGI) <bold>F</bold> Tongue like projection (KGI) <italic>Male</italic> (LI, DM): <bold>C</bold> Pharyngeal expansion. Scale bar: 50 µm (<bold>A–F</bold>).</p></caption><graphic xmlns:xlink="http://www.w3.org/1999/xlink" xlink:href="zookeys-511-025-g014.jpg" position="float" orientation="portrait" xlink:type="simple" id="oo_46244.jpg"/></fig><fig id="F15" position="float" orientation="portrait"><label>Figure 15.</label><caption><p><italic><tp:taxon-name><tp:taxon-name-part taxon-name-part-type="genus">Pararhyssocolpus</tp:taxon-name-part> <tp:taxon-name-part taxon-name-part-type="species">paradoxus</tp:taxon-name-part></tp:taxon-name></italic> (Loof, 1975) gen. n., comb. n. <italic>Female</italic>: <bold>A–C</bold> Vulval region (KGI) <bold>D–F</bold> Tail ends (<bold>D, E</bold> KGI; <bold>F</bold> LI, DM). Scale bar: 50 µm (<bold>A–F</bold>).</p></caption><graphic xmlns:xlink="http://www.w3.org/1999/xlink" xlink:href="zookeys-511-025-g015.jpg" position="float" orientation="portrait" xlink:type="simple" id="oo_46245.jpg"/></fig><fig id="F16" position="float" orientation="portrait"><label>Figure 16.</label><caption><p><italic><tp:taxon-name><tp:taxon-name-part taxon-name-part-type="genus">Pararhyssocolpus</tp:taxon-name-part> <tp:taxon-name-part taxon-name-part-type="species">paradoxus</tp:taxon-name-part></tp:taxon-name></italic> (Loof, 1975), gen. n., comb. n. <italic>Male</italic>: <bold>A</bold> Anterior region (LI, DM) <bold>B</bold> Tail end (KGI) <bold>C</bold> Lateral guiding piece (KGI). Scale bar: 50 µm (<bold>A–C</bold>).</p></caption><graphic xmlns:xlink="http://www.w3.org/1999/xlink" xlink:href="zookeys-511-025-g016.jpg" position="float" orientation="portrait" xlink:type="simple" id="oo_46246.jpg"/></fig><fig id="F17" position="float" orientation="portrait"><label>Figure 17.</label><caption><p><italic><tp:taxon-name><tp:taxon-name-part taxon-name-part-type="genus">Pararhyssocolpus</tp:taxon-name-part> <tp:taxon-name-part taxon-name-part-type="species">paradoxus</tp:taxon-name-part></tp:taxon-name></italic> (Loof, 1975), gen. n., comb. n. <italic>Juveniles</italic> (KGI): <bold>A–E</bold> Lip region of <bold>A</bold> J1 <bold>B, C</bold> J3 <bold>D, E</bold> J4 <bold>F–J</bold> Tail end of <bold>F</bold> J1 <bold>G, H</bold> J3 <bold>I, J</bold> J4. Scale bar: 50 µm (<bold>A–J</bold>).</p></caption><graphic xmlns:xlink="http://www.w3.org/1999/xlink" xlink:href="zookeys-511-025-g017.jpg" position="float" orientation="portrait" xlink:type="simple" id="oo_46247.jpg"/></fig><fig id="F18" position="float" orientation="portrait"><label>Figure 18.</label><caption><p><italic><tp:taxon-name><tp:taxon-name-part taxon-name-part-type="genus">Pararhyssocolpus</tp:taxon-name-part> <tp:taxon-name-part taxon-name-part-type="species">paradoxus</tp:taxon-name-part></tp:taxon-name></italic> (Loof, 1975), gen. n., comb. n. <italic>Female</italic>: <bold>A–C</bold> Anterior region (<bold>A</bold> KGI; <bold>B</bold> LI, DM; <bold>C</bold> NI) <bold>D</bold> Pharyngeal expansion, cardia (KGI) <bold>E</bold> Amphidial fovea (KGI) <bold>F</bold> Entire body (KGI) <bold>G</bold> Sphincter between uterus and <italic>pars dilatata oviductus</italic> (KGI) <bold>H</bold> Anterior genital branch (KGI) <bold>I, J</bold> Vulval region (KGI) <bold>K</bold> Irregularities around vulva (KGI). Scale bars: 10 µm (<bold>A–C, G, I–K</bold>); 50 µm (<bold>D, H</bold>); 6 µm (<bold>E</bold>); 200 µm (<bold>F</bold>).</p></caption><graphic xmlns:xlink="http://www.w3.org/1999/xlink" xlink:href="zookeys-511-025-g018.jpg" position="float" orientation="portrait" xlink:type="simple" id="oo_46248.jpg"/></fig><fig id="F19" position="float" orientation="portrait"><label>Figure 19.</label><caption><p><italic><tp:taxon-name><tp:taxon-name-part taxon-name-part-type="genus">Pararhyssocolpus</tp:taxon-name-part> <tp:taxon-name-part taxon-name-part-type="species">paradoxus</tp:taxon-name-part></tp:taxon-name></italic> (Loof, 1975), gen. n., comb. n. <italic>Male</italic>: <bold>A</bold> Pharyngeal region (LI, CDM) <bold>B, C</bold> Anterior end (<bold>B</bold> KGI; <bold>C</bold> LI, DM) <bold>D</bold> Entire body (KGI) <bold>E</bold> Sperm (KGI) <bold>F</bold> Posterior testis (KGI) <bold>G, I</bold> Spicules (KGI) <bold>H</bold> Lateral guiding piece (KGI) <bold>J</bold> Ventromedian supplements (KGI) <bold>K</bold> Subventral papillae marked by arrows (KGI). Scale bars: 50 µm (<bold>A, F</bold>); 10 µm (<bold>B, C, E, G, H</bold>); 200 µm (<bold>D</bold>); 20 µm (<bold>I–K</bold>).</p></caption><graphic xmlns:xlink="http://www.w3.org/1999/xlink" xlink:href="zookeys-511-025-g019.jpg" position="float" orientation="portrait" xlink:type="simple" id="oo_46249.jpg"/></fig><fig id="F20" position="float" orientation="portrait"><label>Figure 20.</label><caption><p><italic><tp:taxon-name><tp:taxon-name-part taxon-name-part-type="genus">Pararhyssocolpus</tp:taxon-name-part> <tp:taxon-name-part taxon-name-part-type="species">paradoxus</tp:taxon-name-part></tp:taxon-name></italic> (Loof, 1975), comb. n. <bold>A–C</bold> <italic>Female</italic>: <bold>A–C</bold> Tail ends (<bold>A</bold> KGI; <bold>B</bold> LI, DM; <bold>C</bold> NI). <bold>D–F</bold><italic>Male</italic>: <bold>D</bold> Posterior end (KGI) <bold>E, F</bold> Tail ends (<bold>E</bold> CDM, LI; <bold>F</bold> KGI). Scale bars: 10 µm (<bold>A–C, E, F</bold>); 50 µm (<bold>D</bold>).</p></caption><graphic xmlns:xlink="http://www.w3.org/1999/xlink" xlink:href="zookeys-511-025-g020.jpg" position="float" orientation="portrait" xlink:type="simple" id="oo_46250.jpg"/></fig><fig id="F21" position="float" orientation="portrait"><label>Figure 21.</label><caption><p><italic><tp:taxon-name><tp:taxon-name-part taxon-name-part-type="genus">Pararhyssocolpus</tp:taxon-name-part> <tp:taxon-name-part taxon-name-part-type="species">paradoxus</tp:taxon-name-part></tp:taxon-name></italic> (Loof, 1975), comb. n. <bold>A–E, G–I</bold> <italic>Juveniles</italic> (KGI): <bold>A–E</bold> Lip region of <bold>A</bold> J1 <bold>B, C</bold> J3 <bold>D, E</bold> J4 <bold>G–I</bold> Tail end of <bold>G, H</bold> J3 <bold>I</bold> J4. <bold>F, J</bold> <italic>Female</italic>: (KGI): <bold>F</bold> Lip region <bold>J</bold> Tail end. Scale bars: 6 µm (<bold>A</bold>); 10 µm (<bold>B–J</bold>).</p></caption><graphic xmlns:xlink="http://www.w3.org/1999/xlink" xlink:href="zookeys-511-025-g021.jpg" position="float" orientation="portrait" xlink:type="simple" id="oo_46251.jpg"/></fig><fig id="F22" position="float" orientation="portrait"><label>Figure 22.</label><caption><p>SEM micrographs. <italic><tp:taxon-name><tp:taxon-name-part taxon-name-part-type="genus">Pararhyssocolpus</tp:taxon-name-part> <tp:taxon-name-part taxon-name-part-type="species">paradoxus</tp:taxon-name-part></tp:taxon-name></italic> (Loof, 1975), comb. n. <bold>A–H, J</bold> <italic>Female</italic>: <bold>A–D</bold> Lip region (<bold>A</bold> Sublateral view (NI); <bold>B</bold> Lateral view (NI); <bold>C, D</bold> (LI) In face view) <bold>E</bold> Vulval region (NI) <bold>F</bold> Cuticle striations (NI) <bold>G</bold>, <bold>H</bold> Vulval region, irregularities around vulva, lateral body pores marked by arrows (NI) <bold>J</bold> Tail end (LI) <bold>I, K–M</bold> Male (LI): <bold>I</bold> Posterior end, lateral view <bold>K</bold> Tail end <bold>L</bold> Cloaca <bold>M</bold> Ventromedian supplements and subventral papillae (marked by arrows). Scale bars: 5 µm(<bold>A, B, D</bold>); 10 µm (<bold>C, G, H, J, L, M</bold>); 50 µm (<bold>I</bold>); 20 µm (<bold>K</bold>); 2 µm (<bold>E</bold>); 1 µm (<bold>F</bold>).</p></caption><graphic xmlns:xlink="http://www.w3.org/1999/xlink" xlink:href="zookeys-511-025-g022.jpg" position="float" orientation="portrait" xlink:type="simple" id="oo_46252.jpg"/></fig><fig id="F23" position="float" orientation="portrait"><label>Figure 23.</label><caption><p><italic><tp:taxon-name><tp:taxon-name-part taxon-name-part-type="genus">Pararhyssocolpus</tp:taxon-name-part> <tp:taxon-name-part taxon-name-part-type="species">paradoxus</tp:taxon-name-part></tp:taxon-name></italic> (Loof, 1975), comb. n. Scatter plot of the functional (<styled-content style="color:#D2403A;">●</styled-content>) and replacement odontostyle (<styled-content style="color:#5F89C6;">▲</styled-content>) in relation to the body length of the juvenile stages and adults: females (<styled-content style="color:#5F89C6;">▲</styled-content>) and males (<styled-content style="color:#F3BF00;">▲</styled-content>).</p></caption><graphic xmlns:xlink="http://www.w3.org/1999/xlink" xlink:href="zookeys-511-025-g023.jpg" position="float" orientation="portrait" xlink:type="simple" id="oo_46253.jpg"/></fig><fig id="F24" position="float" orientation="portrait"><label>Figure 24.</label><caption><p>Hypothesis of the phylogenetic relationships of <italic><tp:taxon-name><tp:taxon-name-part taxon-name-part-type="genus">Amblydorylaimus</tp:taxon-name-part> <tp:taxon-name-part taxon-name-part-type="species">isokaryon</tp:taxon-name-part></tp:taxon-name></italic> (Loof, 1975) and <italic><tp:taxon-name><tp:taxon-name-part taxon-name-part-type="genus">Pararhyssocolpus</tp:taxon-name-part> <tp:taxon-name-part taxon-name-part-type="species">paradoxus</tp:taxon-name-part></tp:taxon-name></italic> (Loof, 1975), gen. n. comb. n. based on 18S rDNA (61 sequences) inferred from a Bayesian analysis using GTR+G model and <italic><tp:taxon-name><tp:taxon-name-part taxon-name-part-type="genus">Coomansus</tp:taxon-name-part> <tp:taxon-name-part taxon-name-part-type="species">gerlachei</tp:taxon-name-part></tp:taxon-name></italic> (de Man, 1904) for rooting the tree. Posterior probabilities higher than 0.8 are presented.</p></caption><graphic xmlns:xlink="http://www.w3.org/1999/xlink" xlink:href="zookeys-511-025-g024.jpg" position="float" orientation="portrait" xlink:type="simple" id="oo_46254.jpg"/></fig><fig id="F25" position="float" orientation="portrait"><label>Figure 25.</label><caption><p>Hypothesis of the phylogenetic relationships of <italic><tp:taxon-name><tp:taxon-name-part taxon-name-part-type="genus">Amblydorylaimus</tp:taxon-name-part> <tp:taxon-name-part taxon-name-part-type="species">isokaryon</tp:taxon-name-part></tp:taxon-name></italic> (Loof, 1975) and <italic><tp:taxon-name><tp:taxon-name-part taxon-name-part-type="genus">Pararhyssocolpus</tp:taxon-name-part> <tp:taxon-name-part taxon-name-part-type="species">paradoxus</tp:taxon-name-part></tp:taxon-name></italic> (Loof, 1975), gen. n. comb. n. based on 18S rDNA of closest species (17 sequences) inferred from a Bayesian analysis using GTR+G model and midpoint rooting of the tree. Posterior probabilities higher than 0.8 are presented. Species coloured according the classification of <xref ref-type="bibr" rid="B13">Andrássy (2009a)</xref> and <xref ref-type="bibr" rid="B59">Peña-Santiago and Álvarez-Ortega (2014)</xref>: dark blue – fam. <tp:taxon-name><tp:taxon-name-part taxon-name-part-type="family">Aporcelaimidae</tp:taxon-name-part></tp:taxon-name>, light blue – fam. <tp:taxon-name><tp:taxon-name-part taxon-name-part-type="family">Actinolaimidae</tp:taxon-name-part></tp:taxon-name>, green – fam. <tp:taxon-name><tp:taxon-name-part taxon-name-part-type="family">Dorylaimidae</tp:taxon-name-part></tp:taxon-name>, red – fam. <tp:taxon-name><tp:taxon-name-part taxon-name-part-type="family">Qudsianematidae</tp:taxon-name-part></tp:taxon-name>.</p></caption><graphic xmlns:xlink="http://www.w3.org/1999/xlink" xlink:href="zookeys-511-025-g025.jpg" position="float" orientation="portrait" xlink:type="simple" id="oo_46255.jpg"/></fig><fig id="F26" position="float" orientation="portrait"><label>Figure 26.</label><caption><p>Hypothesis of the phylogenetic relationships of <italic><tp:taxon-name><tp:taxon-name-part taxon-name-part-type="genus">Amblydorylaimus</tp:taxon-name-part> <tp:taxon-name-part taxon-name-part-type="species">isokaryon</tp:taxon-name-part></tp:taxon-name></italic> (Loof, 1975) and <italic><tp:taxon-name><tp:taxon-name-part taxon-name-part-type="genus">Pararhyssocolpus</tp:taxon-name-part> <tp:taxon-name-part taxon-name-part-type="species">paradoxus</tp:taxon-name-part></tp:taxon-name></italic> (Loof, 1975), gen. n. comb. n. based on 28S rDNA D2-D3 inferred from a Bayesian analysis using GTR+G model and midpoint rooting of the tree. Posterior probabilities higher than 0.8 are presented. Species coloured according the classification of <xref ref-type="bibr" rid="B13">Andrássy (2009a)</xref> and <xref ref-type="bibr" rid="B59">Peña-Santiago and Álvarez-Ortega (2014)</xref>: dark blue – fam. <tp:taxon-name><tp:taxon-name-part taxon-name-part-type="family">Aporcelaimidae</tp:taxon-name-part></tp:taxon-name>, light blue – fam. <tp:taxon-name><tp:taxon-name-part taxon-name-part-type="family">Actinolaimidae</tp:taxon-name-part></tp:taxon-name>, dark green – fam. <tp:taxon-name><tp:taxon-name-part taxon-name-part-type="family">Dorylaimidae</tp:taxon-name-part></tp:taxon-name>, light green – fam. <tp:taxon-name><tp:taxon-name-part taxon-name-part-type="family">Thornenematidae</tp:taxon-name-part></tp:taxon-name>, red – fam. <tp:taxon-name><tp:taxon-name-part taxon-name-part-type="family">Qudsianematidae</tp:taxon-name-part></tp:taxon-name>, yellow – fam. <tp:taxon-name><tp:taxon-name-part taxon-name-part-type="family">Swangeriidae</tp:taxon-name-part></tp:taxon-name>, violet – fam. <tp:taxon-name><tp:taxon-name-part taxon-name-part-type="family">Belondiridae</tp:taxon-name-part></tp:taxon-name>. *For abbreviations of localities see Table <xref ref-type="table" rid="T1">1</xref></p></caption><graphic xmlns:xlink="http://www.w3.org/1999/xlink" xlink:href="zookeys-511-025-g026.jpg" position="float" orientation="portrait" xlink:type="simple" id="oo_46256.jpg"/></fig></tp:treatment-sec><tp:treatment-sec sec-type="Sequence and phylogenetic analyses"><title>Sequence and phylogenetic analyses.</title><p>The BLAST search using D2-D3 region sequence of <italic><tp:taxon-name><tp:taxon-name-part taxon-name-part-type="genus">Pararhyssocolpus</tp:taxon-name-part> <tp:taxon-name-part taxon-name-part-type="species">paradoxus</tp:taxon-name-part></tp:taxon-name></italic> gen. n., comb. n. showed highest similarity (93%) to the sequences of several <italic><tp:taxon-name><tp:taxon-name-part taxon-name-part-type="genus">Opisthodorylaimus</tp:taxon-name-part> <tp:taxon-name-part taxon-name-part-type="species">sylphoides</tp:taxon-name-part></tp:taxon-name></italic> (Williams, 1959) Carbonell &amp; Coomans, 1985 clones and <italic><tp:taxon-name><tp:taxon-name-part taxon-name-part-type="genus">Prodorylaimus</tp:taxon-name-part></tp:taxon-name></italic> sp. (<ext-link xmlns:xlink="http://www.w3.org/1999/xlink" ext-link-type="gen" xlink:href="AY593008" xlink:type="simple">AY593008</ext-link>–<ext-link xmlns:xlink="http://www.w3.org/1999/xlink" ext-link-type="gen" xlink:href="AY593010" xlink:type="simple">10</ext-link>, <ext-link xmlns:xlink="http://www.w3.org/1999/xlink" ext-link-type="gen" xlink:href="EF207241" xlink:type="simple">EF207241</ext-link>, <xref ref-type="bibr" rid="B28">Holterman et al. 2008</xref>). The 18S rDNA sequence showed 99% similarity to several dorylaimid <!--PageBreak--><!--PageBreak-->species belonging to different families including <italic><tp:taxon-name><tp:taxon-name-part taxon-name-part-type="genus">Amblydorylaimus</tp:taxon-name-part> <tp:taxon-name-part taxon-name-part-type="species">isokaryon</tp:taxon-name-part></tp:taxon-name></italic>, and various <italic><tp:taxon-name><tp:taxon-name-part taxon-name-part-type="genus">Aporcelaimellus</tp:taxon-name-part></tp:taxon-name></italic> spp. The hypothesis testing using closely and more distantly related 18S rDNA sequences (Figure <xref ref-type="fig" rid="F24">24</xref>) revealed distant relationship of <italic><tp:taxon-name><tp:taxon-name-part taxon-name-part-type="genus">Pararhyssocolpus</tp:taxon-name-part> <tp:taxon-name-part taxon-name-part-type="species">paradoxus</tp:taxon-name-part></tp:taxon-name></italic> gen. n., comb. n. to the only available sequences of <italic><tp:taxon-name><tp:taxon-name-part taxon-name-part-type="genus">Rhyssocolpus</tp:taxon-name-part></tp:taxon-name></italic> Andrássy, 1971 (<italic><tp:taxon-name><tp:taxon-name-part taxon-name-part-type="genus">Rhyssocolpus</tp:taxon-name-part> <tp:taxon-name-part taxon-name-part-type="species">vinciguerrae</tp:taxon-name-part></tp:taxon-name></italic> Pedram, Pourjam, Robbins, Ye, Peña-Santiago, 2011, Figure <xref ref-type="fig" rid="F4">4</xref>) (fam. <tp:taxon-name><tp:taxon-name-part taxon-name-part-type="family">Nordiidae</tp:taxon-name-part></tp:taxon-name>) and <italic><tp:taxon-name><tp:taxon-name-part taxon-name-part-type="genus">Eudorylaimus</tp:taxon-name-part></tp:taxon-name></italic> Andrássy, 1959 (two <italic><tp:taxon-name><tp:taxon-name-part taxon-name-part-type="genus">Eudorylaimus</tp:taxon-name-part></tp:taxon-name></italic> spp.) (fam. <tp:taxon-name><tp:taxon-name-part taxon-name-part-type="family">Qudsianematidae</tp:taxon-name-part></tp:taxon-name>). The ambiguous position of both <italic><tp:taxon-name><tp:taxon-name-part taxon-name-part-type="genus">Pararhyssocolpus</tp:taxon-name-part> <tp:taxon-name-part taxon-name-part-type="species">paradoxus</tp:taxon-name-part></tp:taxon-name></italic> gen. n., comb. n. and <italic><tp:taxon-name><tp:taxon-name-part taxon-name-part-type="genus">Amblydorylaimus</tp:taxon-name-part> <tp:taxon-name-part taxon-name-part-type="species">isokaryon</tp:taxon-name-part></tp:taxon-name></italic> could be a result of the low resolution of the SSU rDNA, non-monophyly of these four families and/or probably incorrect species identifications. The majority of the nematode sequences belonging to the superfamily <tp:taxon-name><tp:taxon-name-part taxon-name-part-type="superfamily">Dorylaimoidea</tp:taxon-name-part></tp:taxon-name> de Man, 1876 available at the GenBank have no morphological and metrical data and their identification is questionable.</p><p>In an additional analysis using the most closely related sequences performed in order to clarify the possible evolutionary relationships of <italic><tp:taxon-name><tp:taxon-name-part taxon-name-part-type="genus">Pararhyssocolpus</tp:taxon-name-part> <tp:taxon-name-part taxon-name-part-type="species">paradoxus</tp:taxon-name-part></tp:taxon-name></italic> gen. n., comb. n. (Figure <xref ref-type="fig" rid="F25">25</xref>): it clustered into the same clade with <italic><tp:taxon-name><tp:taxon-name-part taxon-name-part-type="genus">Amblydorylaimus</tp:taxon-name-part> <tp:taxon-name-part taxon-name-part-type="species">isokaryon</tp:taxon-name-part></tp:taxon-name></italic> and some other species of the families <tp:taxon-name><tp:taxon-name-part taxon-name-part-type="family">Qudsianematidae</tp:taxon-name-part></tp:taxon-name>, <tp:taxon-name><tp:taxon-name-part taxon-name-part-type="family">Dorylaimidae</tp:taxon-name-part></tp:taxon-name> and <tp:taxon-name><tp:taxon-name-part taxon-name-part-type="family">Aporcelaimidae</tp:taxon-name-part></tp:taxon-name>. Further, in the 28S rDNA-based phylogenetic tree <italic><tp:taxon-name><tp:taxon-name-part taxon-name-part-type="genus">Pararhyssocolpus</tp:taxon-name-part> <tp:taxon-name-part taxon-name-part-type="species">paradoxus</tp:taxon-name-part></tp:taxon-name></italic> gen. n., comb. n. grouped with species belonging to different families (Figure <xref ref-type="fig" rid="F26">26</xref>) and no close relationships to any of them were revealed.</p></tp:treatment-sec><tp:treatment-sec sec-type="Discussion"><title>Discussion.</title><p>The specimens examined generally agree well with data reported for this species, although some differences occurred: lip region offset by slight depression <italic>vs</italic> deep depression; vulva transverse <italic>vs</italic> “probably pore-like rather than transverse”, smaller DN-DO distance (0.5–1 <italic>vs</italic> 1.6–3.4%) (<xref ref-type="bibr" rid="B39">Loof 1975</xref>). Further, the distinct sphincter at prerectum/rectum junction, tongue-like structure at the posterior end of intestine and subventral papillae in male were not mentioned in the original description.</p><!--PageBreak--><!--PageBreak--><p>Originally this species was attributed to family <tp:taxon-name><tp:taxon-name-part taxon-name-part-type="family">Qudsianematidae</tp:taxon-name-part></tp:taxon-name>. <xref ref-type="bibr" rid="B39">Loof (1975)</xref> placed it in <italic><tp:taxon-name><tp:taxon-name-part taxon-name-part-type="genus">Eudorylaimus</tp:taxon-name-part></tp:taxon-name></italic>, because of widened near the middle pharynx and numerous ventromedian supplements. Nevertheless, he reported that it showed several characters close to <italic><tp:taxon-name><tp:taxon-name-part taxon-name-part-type="genus">Rhyssocolpus</tp:taxon-name-part></tp:taxon-name></italic> (shape of lip region, short odontostyle, and wrinkled cuticle near vulva, although he regarded the last one a not generic rank character). Subsequently <xref ref-type="bibr" rid="B10">Andrássy (1986)</xref> included it in family <tp:taxon-name><tp:taxon-name-part taxon-name-part-type="family">Nordiidae</tp:taxon-name-part></tp:taxon-name> (genus <italic><tp:taxon-name><tp:taxon-name-part taxon-name-part-type="genus">Rhyssocolpus</tp:taxon-name-part></tp:taxon-name></italic>) ignoring the characters in which this species differs from the other members of genus <italic><tp:taxon-name><tp:taxon-name-part taxon-name-part-type="genus">Rhyssocolpus</tp:taxon-name-part></tp:taxon-name></italic> e.g. the greater number of contiguous ventromedian supplements and specific shape of pharyngeal expansion. Again, <xref ref-type="bibr" rid="B40">Loof (1988)</xref> reported that many features of this species (numerous and contiguous supplements, pharyngeal expansion at about half pharynx length, DN lying at about 60% of pharynx, distinct first pair of ventrosublateral pharyngeal glands) conflicted with the diagnosis of <italic><tp:taxon-name><tp:taxon-name-part taxon-name-part-type="genus">Rhyssocolpus</tp:taxon-name-part></tp:taxon-name></italic> and continued to regard this Antarctic species as a member of <italic><tp:taxon-name><tp:taxon-name-part taxon-name-part-type="genus">Eudorylaimus</tp:taxon-name-part></tp:taxon-name></italic> (<tp:taxon-name><tp:taxon-name-part taxon-name-part-type="family">Qudsianematidae</tp:taxon-name-part></tp:taxon-name>). Very recently, <xref ref-type="bibr" rid="B60">Peña-Santiago et al. (2015)</xref> provided a revised taxonomy of the genus <italic><tp:taxon-name><tp:taxon-name-part taxon-name-part-type="genus">Rhyssocolpus</tp:taxon-name-part></tp:taxon-name></italic> and proposed <italic><tp:taxon-name><tp:taxon-name-part taxon-name-part-type="genus">Rhyssocolpus</tp:taxon-name-part> <tp:taxon-name-part taxon-name-part-type="species">paradoxus</tp:taxon-name-part></tp:taxon-name></italic> be retained under <italic><tp:taxon-name><tp:taxon-name-part taxon-name-part-type="genus">Eudorylaimus</tp:taxon-name-part></tp:taxon-name></italic>. However, it differs from the latter genus by the arrangement of ventromedian supplements in males (contiguous <italic>vs</italic> <!--PageBreak-->spaced), double <italic>vs</italic> single guiding ring, slender <italic>vs</italic> wider odontostyle and specific shape of pharyngeal expansion.</p><p>Recent molecular studies (<xref ref-type="bibr" rid="B28">Holterman et al. 2008</xref>; <xref ref-type="bibr" rid="B58">Pedram et al. 2011</xref>; <xref ref-type="bibr" rid="B60">Peña-Santiago et al. 2015</xref>) as well as our molecular data inferred from the analysis of 18S and D2-D3 expansion segments of the 28S rDNA, showed that this genus could not be assigned to any known <tp:taxon-name><tp:taxon-name-part taxon-name-part-type="superfamily">Dorylaimoidea</tp:taxon-name-part></tp:taxon-name> family.</p><!--PageBreak--><p>With considering the differences discussed above, as well as molecular data, the herein studied species cannot be regarded either as a member of the genus <italic><tp:taxon-name><tp:taxon-name-part taxon-name-part-type="genus">Rhyssocolpus</tp:taxon-name-part></tp:taxon-name></italic> or the genus <italic><tp:taxon-name><tp:taxon-name-part taxon-name-part-type="genus">Eudorylaimus</tp:taxon-name-part></tp:taxon-name></italic> and their attributed families, consequently a new genus <italic><tp:taxon-name><tp:taxon-name-part taxon-name-part-type="genus">Pararhyssocolpus</tp:taxon-name-part></tp:taxon-name></italic> gen. n., and a new family <tp:taxon-name><tp:taxon-name-part taxon-name-part-type="family">Pararhyssocolpidae</tp:taxon-name-part></tp:taxon-name> fam. n. are proposed to accommodate this species.</p></tp:treatment-sec><tp:treatment-sec><!--Section generated to contain objects referenced in tp:taxon-treatment.--><table-wrap id="T1" position="float" orientation="portrait"><label>Table 1.</label><caption><p>Origin of the examined materials of <italic><tp:taxon-name><tp:taxon-name-part taxon-name-part-type="genus">Pararhyssocolpus</tp:taxon-name-part> <tp:taxon-name-part taxon-name-part-type="species">paradoxus</tp:taxon-name-part></tp:taxon-name></italic> gen. n., comb. n. and <italic><tp:taxon-name><tp:taxon-name-part taxon-name-part-type="genus">Amblydorylaimus</tp:taxon-name-part> <tp:taxon-name-part taxon-name-part-type="species">isokaryon</tp:taxon-name-part></tp:taxon-name></italic>.</p></caption><table id="TID0EBQAI" rules="all"><tbody><tr><th rowspan="1" colspan="1">Site description</th><th rowspan="1" colspan="1">Collection year</th><th rowspan="1" colspan="1">Abbreviation</th><th rowspan="1" colspan="1">Nematode species</th></tr><tr><td rowspan="1" colspan="1"><bold>King George Island (KGI)</bold></td><td rowspan="1" colspan="1"/><td rowspan="1" colspan="1"/><td rowspan="1" colspan="1"/></tr><tr><td rowspan="1" colspan="1"><italic>Fildes Peninsula</italic> Soil</td><td rowspan="1" colspan="1">2013</td><td rowspan="1" colspan="1">KGI1</td><td rowspan="1" colspan="1"><italic><tp:taxon-name><tp:taxon-name-part taxon-name-part-type="genus">Pararhyssocolpus</tp:taxon-name-part> <tp:taxon-name-part taxon-name-part-type="species">paradoxus</tp:taxon-name-part></tp:taxon-name></italic>; <italic><tp:taxon-name><tp:taxon-name-part taxon-name-part-type="genus">Amblydorylaimus</tp:taxon-name-part> <tp:taxon-name-part taxon-name-part-type="species">isokaryon</tp:taxon-name-part></tp:taxon-name></italic></td></tr><tr><td rowspan="1" colspan="1"><bold>Livingston Island, Punta Hesperides (LI)</bold></td><td rowspan="1" colspan="1"/><td rowspan="1" colspan="1"/><td rowspan="1" colspan="1"/></tr><tr><td rowspan="1" colspan="1">Grass spot (<italic><tp:taxon-name><tp:taxon-name-part taxon-name-part-type="genus">Deschampsia</tp:taxon-name-part> <tp:taxon-name-part taxon-name-part-type="species">antarctica</tp:taxon-name-part></tp:taxon-name></italic> E. Desv.), on a high rock, on the beach near Johnson Dock inlet.</td><td rowspan="1" colspan="1">1994</td><td rowspan="1" colspan="1">DA</td><td rowspan="1" colspan="1"><italic><tp:taxon-name><tp:taxon-name-part taxon-name-part-type="genus">Amblydorylaimus</tp:taxon-name-part> <tp:taxon-name-part taxon-name-part-type="species">isokaryon</tp:taxon-name-part></tp:taxon-name></italic></td></tr><tr><td rowspan="1" colspan="1">A moss-grass (<italic><tp:taxon-name><tp:taxon-name-part taxon-name-part-type="genus">Deschampsia</tp:taxon-name-part> <tp:taxon-name-part taxon-name-part-type="species">antarctica</tp:taxon-name-part></tp:taxon-name></italic>-<italic><tp:taxon-name><tp:taxon-name-part taxon-name-part-type="genus">Polytrichum</tp:taxon-name-part></tp:taxon-name></italic> sp.) community, on top of a small flat rock, on the beach near Johnson Dock inlet.</td><td rowspan="1" colspan="1">1994</td><td rowspan="1" colspan="1">DAP</td><td rowspan="1" colspan="1"><italic><tp:taxon-name><tp:taxon-name-part taxon-name-part-type="genus">Amblydorylaimus</tp:taxon-name-part> <tp:taxon-name-part taxon-name-part-type="species">isokaryon</tp:taxon-name-part></tp:taxon-name></italic></td></tr><tr><td rowspan="1" colspan="1">A small moss tuft (<italic><tp:taxon-name><tp:taxon-name-part taxon-name-part-type="genus">Sanionia</tp:taxon-name-part></tp:taxon-name></italic> sp.), transect over a large rock.</td><td rowspan="1" colspan="1">1994</td><td rowspan="1" colspan="1">S</td><td rowspan="1" colspan="1"><italic><tp:taxon-name><tp:taxon-name-part taxon-name-part-type="genus">Pararhyssocolpus</tp:taxon-name-part> <tp:taxon-name-part taxon-name-part-type="species">paradoxus</tp:taxon-name-part></tp:taxon-name></italic></td></tr><tr><td rowspan="1" colspan="1">Moss <italic><tp:taxon-name><tp:taxon-name-part taxon-name-part-type="genus">Sanionia</tp:taxon-name-part> <tp:taxon-name-part taxon-name-part-type="species">georgico-uncinata</tp:taxon-name-part></tp:taxon-name></italic> (Müll. Hal.) and grass <italic><tp:taxon-name><tp:taxon-name-part taxon-name-part-type="genus">Deschampsia</tp:taxon-name-part> <tp:taxon-name-part taxon-name-part-type="species">antarctica</tp:taxon-name-part></tp:taxon-name></italic>.</td><td rowspan="1" colspan="1">2001</td><td rowspan="1" colspan="1">HPPS</td><td rowspan="1" colspan="1"><italic><tp:taxon-name><tp:taxon-name-part taxon-name-part-type="genus">Amblydorylaimus</tp:taxon-name-part> <tp:taxon-name-part taxon-name-part-type="species">isokaryon</tp:taxon-name-part></tp:taxon-name></italic></td></tr><tr><td rowspan="1" colspan="1">Grasses <italic><tp:taxon-name><tp:taxon-name-part taxon-name-part-type="genus">Colobanthus</tp:taxon-name-part> <tp:taxon-name-part taxon-name-part-type="species">quitensis</tp:taxon-name-part></tp:taxon-name></italic> (Kunth) Bartl. and <italic><tp:taxon-name><tp:taxon-name-part taxon-name-part-type="genus">Deschampsia</tp:taxon-name-part> <tp:taxon-name-part taxon-name-part-type="species">antarctica</tp:taxon-name-part></tp:taxon-name></italic>, moss.</td><td rowspan="1" colspan="1">2003</td><td rowspan="1" colspan="1">CDM</td><td rowspan="1" colspan="1"><italic><tp:taxon-name><tp:taxon-name-part taxon-name-part-type="genus">Pararhyssocolpus</tp:taxon-name-part> <tp:taxon-name-part taxon-name-part-type="species">paradoxus</tp:taxon-name-part></tp:taxon-name></italic>, <italic><tp:taxon-name><tp:taxon-name-part taxon-name-part-type="genus">Amblydorylaimus</tp:taxon-name-part> <tp:taxon-name-part taxon-name-part-type="species">isokaryon</tp:taxon-name-part></tp:taxon-name></italic></td></tr><tr><td rowspan="1" colspan="1">Grasses <italic><tp:taxon-name><tp:taxon-name-part taxon-name-part-type="genus">Deschampsia</tp:taxon-name-part> <tp:taxon-name-part taxon-name-part-type="species">antarctica</tp:taxon-name-part></tp:taxon-name></italic>, <italic><tp:taxon-name><tp:taxon-name-part taxon-name-part-type="genus">Colobanthus</tp:taxon-name-part> <tp:taxon-name-part taxon-name-part-type="species">quitensis</tp:taxon-name-part></tp:taxon-name></italic>.</td><td rowspan="1" colspan="1">2003</td><td rowspan="1" colspan="1">SDC</td><td rowspan="1" colspan="1"><italic><tp:taxon-name><tp:taxon-name-part taxon-name-part-type="genus">Pararhyssocolpus</tp:taxon-name-part> <tp:taxon-name-part taxon-name-part-type="species">paradoxus</tp:taxon-name-part></tp:taxon-name></italic>; <italic><tp:taxon-name><tp:taxon-name-part taxon-name-part-type="genus">Amblydorylaimus</tp:taxon-name-part> <tp:taxon-name-part taxon-name-part-type="species">isokaryon</tp:taxon-name-part></tp:taxon-name></italic></td></tr><tr><td rowspan="1" colspan="1">Grass <italic><tp:taxon-name><tp:taxon-name-part taxon-name-part-type="genus">Deschampsia</tp:taxon-name-part> <tp:taxon-name-part taxon-name-part-type="species">antarctica</tp:taxon-name-part></tp:taxon-name></italic>, moss.</td><td rowspan="1" colspan="1">2003</td><td rowspan="1" colspan="1">DM</td><td rowspan="1" colspan="1"><italic><tp:taxon-name><tp:taxon-name-part taxon-name-part-type="genus">Pararhyssocolpus</tp:taxon-name-part> <tp:taxon-name-part taxon-name-part-type="species">paradoxus</tp:taxon-name-part></tp:taxon-name></italic></td></tr><tr><td rowspan="1" colspan="1"><bold>Nelson Island (NI)</bold></td><td rowspan="1" colspan="1"/><td rowspan="1" colspan="1"/><td rowspan="1" colspan="1"/></tr><tr><td rowspan="1" colspan="1"><italic>Duthoit Point</italic> Moss</td><td rowspan="1" colspan="1">2013</td><td rowspan="1" colspan="1">M</td><td rowspan="1" colspan="1"><italic><tp:taxon-name><tp:taxon-name-part taxon-name-part-type="genus">Pararhyssocolpus</tp:taxon-name-part> <tp:taxon-name-part taxon-name-part-type="species">paradoxus</tp:taxon-name-part></tp:taxon-name></italic>; <italic><tp:taxon-name><tp:taxon-name-part taxon-name-part-type="genus">Amblydorylaimus</tp:taxon-name-part> <tp:taxon-name-part taxon-name-part-type="species">isokaryon</tp:taxon-name-part></tp:taxon-name></italic></td></tr></tbody></table></table-wrap><fig id="F4" position="float" orientation="portrait"><label>Figure 4.</label><caption><p><italic><tp:taxon-name><tp:taxon-name-part taxon-name-part-type="genus">Amblydorylaimus</tp:taxon-name-part> <tp:taxon-name-part taxon-name-part-type="species">isokaryon</tp:taxon-name-part></tp:taxon-name></italic> (Loof, 1975). <italic>Male</italic>: <bold>A–C</bold> Posterior ends (<bold>A</bold> LI, HPPS; <bold>B</bold> NI; <bold>C</bold> KGI) <bold>D</bold> Sperm in <italic>ductus ejaculatoris</italic> (<bold>KGI</bold>). Scale bar: 50 µm (<bold>A–D</bold>).</p></caption><graphic xmlns:xlink="http://www.w3.org/1999/xlink" xlink:href="zookeys-511-025-g004.jpg" position="float" orientation="portrait" xlink:type="simple" id="oo_46234.jpg"/></fig></tp:treatment-sec><ref-list><ref id="B13"><mixed-citation xmlns:xlink="http://www.w3.org/1999/xlink" xlink:type="simple"><person-group><name name-style="western"><surname>Andrássy</surname><given-names>I</given-names></name></person-group> (<year>2009a</year>) <article-title>Free-living nematodes of Hungary (<tp:taxon-name><tp:taxon-name-part taxon-name-part-type="phylum">Nematoda</tp:taxon-name-part></tp:taxon-name> errantia), III.</article-title> In: <source>Pedozoologica Hungarica</source>, <publisher-loc>Budapest</publisher-loc>, <size units="page">608 pp</size>. </mixed-citation></ref><ref id="B59"><mixed-citation xmlns:xlink="http://www.w3.org/1999/xlink" xlink:type="simple"><person-group><name name-style="western"><surname>Peña-Santiago</surname><given-names>R</given-names></name><name name-style="western"><surname>Álvarez-Ortega</surname><given-names>S</given-names></name></person-group> (<year>2014</year>) <article-title>An integrative approach to assess the phylogeny and the systematics of rounded-tailed genera of the subfamily <tp:taxon-name><tp:taxon-name-part taxon-name-part-type="subfamily">Qudsianematinae</tp:taxon-name-part></tp:taxon-name> (<tp:taxon-name><tp:taxon-name-part taxon-name-part-type="phylum">Nematoda</tp:taxon-name-part></tp:taxon-name>, <tp:taxon-name><tp:taxon-name-part taxon-name-part-type="order">Dorylaimida</tp:taxon-name-part></tp:taxon-name>).</article-title> <source>Zoologica Scripta</source> <volume>43</volume>: <fpage>418</fpage>–<lpage>428</lpage>. doi: <ext-link ext-link-type="doi" xlink:href="10.1111/zsc.12058" xlink:type="simple">10.1111/zsc.12058</ext-link> </mixed-citation></ref><ref id="B41"><mixed-citation xmlns:xlink="http://www.w3.org/1999/xlink" xlink:type="simple"><person-group><name name-style="western"><surname>Loof</surname><given-names>PAA</given-names></name><name name-style="western"><surname>Coomans</surname><given-names>A</given-names></name></person-group> (<year>1970</year>) <article-title>On the development and location of the oesophageal gland nuclei in the <tp:taxon-name><tp:taxon-name-part taxon-name-part-type="suborder">Dorylaimina</tp:taxon-name-part></tp:taxon-name>.</article-title> <source>Proceedings IX International Nematology Symposium (Warsaw 1967) Zesz. probl. Postep. Nauk roln.</source> <volume>92</volume>: <fpage>79</fpage>–<lpage>161</lpage>. </mixed-citation></ref><ref id="B12"><mixed-citation xmlns:xlink="http://www.w3.org/1999/xlink" xlink:type="simple"><person-group><name name-style="western"><surname>Andrássy</surname><given-names>I</given-names></name></person-group> (<year>1998b</year>) <article-title>Once more: the oesophageal gland nuclei in the dorylaimoid nematodes.</article-title> <source>Opuscula Zoologica, Instituti Zoosystematici Universitatis Budapestinensis</source> <volume>31</volume>: <fpage>165</fpage>–<lpage>170</lpage>. </mixed-citation></ref><ref id="B33"><mixed-citation xmlns:xlink="http://www.w3.org/1999/xlink" xlink:type="simple"><person-group><name name-style="western"><surname>Jairajpuri</surname><given-names>MS</given-names></name><name name-style="western"><surname>Ahmad</surname><given-names>W</given-names></name></person-group> (<year>1992</year>) <source><tp:taxon-name><tp:taxon-name-part taxon-name-part-type="order">Dorylaimida</tp:taxon-name-part></tp:taxon-name></source>. <publisher-name>Brill</publisher-name>, <publisher-loc>Leiden, The Netherlands</publisher-loc>. Ludwig W, Strunk, <lpage>458</lpage>. </mixed-citation></ref><ref id="B28"><mixed-citation xmlns:xlink="http://www.w3.org/1999/xlink" xlink:type="simple"><person-group><name name-style="western"><surname>Holterman</surname><given-names>M</given-names></name><name name-style="western"><surname>Rybarczyk</surname><given-names>K</given-names></name><name name-style="western"><surname>Van den Essen</surname><given-names>S</given-names></name><name name-style="western"><surname>van Megen</surname><given-names>H</given-names></name><name name-style="western"><surname>Mooyman</surname><given-names>P</given-names></name><name name-style="western"><surname>Peña-Santiago</surname><given-names>R</given-names></name><name name-style="western"><surname>Bongers</surname><given-names>T</given-names></name><name name-style="western"><surname>Bakker</surname><given-names>J</given-names></name><name name-style="western"><surname>Helder</surname><given-names>J</given-names></name></person-group> (<year>2008</year>) <article-title>A ribosomal DNA-based framework for the detection and quantification of stress-sensitive nematode families in terrestrial habitats.</article-title> <source>Molecular Ecology Resources</source> <volume>8</volume>: <fpage>23</fpage>–<lpage>34</lpage>. doi: <ext-link ext-link-type="doi" xlink:href="10.1111/j.1471-8286.2007.01963.x" xlink:type="simple">10.1111/j.1471-8286.2007.01963.x</ext-link> </mixed-citation></ref><ref id="B39"><mixed-citation xmlns:xlink="http://www.w3.org/1999/xlink" xlink:type="simple"><person-group><name name-style="western"><surname>Loof</surname><given-names>PAA</given-names></name></person-group> (<year>1975</year>) <article-title><tp:taxon-name><tp:taxon-name-part taxon-name-part-type="superfamily">Dorylaimoidea</tp:taxon-name-part></tp:taxon-name> from some subantarctic islands.</article-title> <source>Nematologica</source> <volume>21</volume>: <fpage>219</fpage>–<lpage>255</lpage>. doi: <ext-link ext-link-type="doi" xlink:href="10.1163/187529275X00581" xlink:type="simple">10.1163/187529275X00581</ext-link> </mixed-citation></ref><ref id="B10"><mixed-citation xmlns:xlink="http://www.w3.org/1999/xlink" xlink:type="simple"><person-group><name name-style="western"><surname>Andrássy</surname><given-names>I</given-names></name></person-group> (<year>1986</year>) <article-title>The genus <italic><tp:taxon-name><tp:taxon-name-part taxon-name-part-type="genus">Eudorylaimus</tp:taxon-name-part></tp:taxon-name></italic> Andrássy, 1959 and the present status of its species (<tp:taxon-name><tp:taxon-name-part taxon-name-part-type="phylum">Nematoda</tp:taxon-name-part></tp:taxon-name>: <tp:taxon-name><tp:taxon-name-part taxon-name-part-type="family">Qudsianematidae</tp:taxon-name-part></tp:taxon-name>).</article-title> <source>Opusculla Zoologica Budapest</source> <volume>22</volume>: <fpage>3</fpage>–<lpage>42</lpage>. </mixed-citation></ref><ref id="B40"><mixed-citation xmlns:xlink="http://www.w3.org/1999/xlink" xlink:type="simple"><person-group><name name-style="western"><surname>Loof</surname><given-names>PAA</given-names></name></person-group> (<year>1988</year>) <article-title><italic><tp:taxon-name><tp:taxon-name-part taxon-name-part-type="genus">Enchodelus</tp:taxon-name-part> <tp:taxon-name-part taxon-name-part-type="species">morgensis</tp:taxon-name-part></tp:taxon-name></italic> n. sp. and considerations on the genus <italic><tp:taxon-name><tp:taxon-name-part taxon-name-part-type="genus">Rhyssocolpus</tp:taxon-name-part></tp:taxon-name></italic> Andrássy, 1971 (<tp:taxon-name><tp:taxon-name-part taxon-name-part-type="phylum">Nematoda</tp:taxon-name-part></tp:taxon-name>: <tp:taxon-name><tp:taxon-name-part taxon-name-part-type="family">Dorylaimidae</tp:taxon-name-part></tp:taxon-name>).</article-title> <source>Nematologica</source> <volume>34</volume>: <fpage>62</fpage>–<lpage>70</lpage>. doi: <ext-link ext-link-type="doi" xlink:href="10.1163/002825988X00053" xlink:type="simple">10.1163/002825988X00053</ext-link> </mixed-citation></ref><ref id="B60"><mixed-citation xmlns:xlink="http://www.w3.org/1999/xlink" xlink:type="simple"><person-group><name name-style="western"><surname>Peña-Santiago</surname><given-names>R</given-names></name><name name-style="western"><surname>Guerrero</surname><given-names>P</given-names></name><name name-style="western"><surname>Liébanas</surname><given-names>G</given-names></name><name name-style="western"><surname>del Carmen García</surname><given-names>M</given-names></name><name name-style="western"><surname>Palomeque</surname><given-names>T</given-names></name><name name-style="western"><surname>Lorite</surname><given-names>P</given-names></name></person-group> (<year>2015</year>) <article-title>Characterisation of an Iberian population of <italic><tp:taxon-name><tp:taxon-name-part taxon-name-part-type="genus">Rhyssocolpus</tp:taxon-name-part> <tp:taxon-name-part taxon-name-part-type="species">iuventutis</tp:taxon-name-part></tp:taxon-name></italic> Andrássy, 1971 (<tp:taxon-name><tp:taxon-name-part taxon-name-part-type="order">Dorylaimida</tp:taxon-name-part></tp:taxon-name>: <tp:taxon-name><tp:taxon-name-part taxon-name-part-type="family">Nordiidae</tp:taxon-name-part></tp:taxon-name>), with a revised taxonomy of the genus.</article-title> <source>Nematology</source> <volume>17</volume>: <fpage>139</fpage>–<lpage>153</lpage>. doi: <ext-link ext-link-type="doi" xlink:href="10.1163/15685411-00002857" xlink:type="simple">10.1163/15685411-00002857</ext-link> </mixed-citation></ref><ref id="B58"><mixed-citation xmlns:xlink="http://www.w3.org/1999/xlink" xlink:type="simple"><person-group><name name-style="western"><surname>Pedram</surname><given-names>M</given-names></name><name name-style="western"><surname>Pourjam</surname><given-names>E</given-names></name><name name-style="western"><surname>Robbins</surname><given-names>R</given-names></name><name name-style="western"><surname>Ye</surname><given-names>W</given-names></name><name name-style="western"><surname>Peña-Santiago</surname><given-names>R</given-names></name></person-group> (<year>2011</year>) <article-title>Description of <italic><tp:taxon-name><tp:taxon-name-part taxon-name-part-type="genus">Rhyssocolpus</tp:taxon-name-part> <tp:taxon-name-part taxon-name-part-type="species">vinciguerrae</tp:taxon-name-part></tp:taxon-name></italic> sp. n. (<tp:taxon-name><tp:taxon-name-part taxon-name-part-type="order">Dorylaimida</tp:taxon-name-part></tp:taxon-name>, <tp:taxon-name><tp:taxon-name-part taxon-name-part-type="family">Nordiidae</tp:taxon-name-part></tp:taxon-name>) from Iran and the first molecular study of this genus.</article-title> <source>Nematology</source> <volume>13</volume>: <fpage>927</fpage>–<lpage>937</lpage>. doi: <ext-link ext-link-type="doi" xlink:href="10.1163/138855411X565224" xlink:type="simple">10.1163/138855411X565224</ext-link> </mixed-citation></ref></ref-list></tp:taxon-treatment>
