# Supplementary material for: New data on two remarkable Antarctic species Amblydorylaimus isokaryon (Loof, 1975) Andrássy, 1998 and Pararhyssocolpus paradoxus (Loof, 1975), gen. n., comb. n. (Nematoda, Dorylaimida)
Source: Zookeys. 2015 Jul 2;(511):25–68. doi: 10.3897/zookeys.511.9793 (PMC4523744; doi:10.3897/zookeys.511.9793)
Supplement: XML Treatment for Pararhyssocolpidae [file zookeys.511.9793-treatment3.xml]

<!DOCTYPE tp:taxon-treatment
  PUBLIC "-//TaxonX//DTD Taxonomic Treatment Publishing DTD v0 20100105//EN" "tax-treatment-NSO.dtd">
<tp:taxon-treatment xmlns:tp="http://www.plazi.org/taxpub"><tp:treatment-meta><kwd-group><label>Taxon classification</label><kwd><named-content content-type="kingdom">Animalia</named-content></kwd><kwd><named-content content-type="order">Dorylaimida</named-content></kwd></kwd-group><mixed-citation publication-type="journal"><person-group><name><surname>Elshishka</surname><given-names>Milka</given-names></name><name><surname>Lazarova</surname><given-names>Stela</given-names></name><name><surname>Radoslavov</surname><given-names>Georgi</given-names></name><name><surname>Hristov</surname><given-names>Petar</given-names></name><name><surname>Peneva</surname><given-names>Vlada K.</given-names></name></person-group><article-title>New data on two remarkable Antarctic species <italic><tp:taxon-name><tp:taxon-name-part taxon-name-part-type="genus">Amblydorylaimus</tp:taxon-name-part> <tp:taxon-name-part taxon-name-part-type="species">isokaryon</tp:taxon-name-part></tp:taxon-name></italic> (Loof, 1975) Andrássy, 1998 and <italic><tp:taxon-name><tp:taxon-name-part taxon-name-part-type="genus">Pararhyssocolpus</tp:taxon-name-part> <tp:taxon-name-part taxon-name-part-type="species">paradoxus</tp:taxon-name-part></tp:taxon-name></italic> (Loof, 1975), gen. n., comb. n. (<tp:taxon-name><tp:taxon-name-part taxon-name-part-type="phylum">Nematoda</tp:taxon-name-part></tp:taxon-name>, <tp:taxon-name><tp:taxon-name-part taxon-name-part-type="order">Dorylaimida</tp:taxon-name-part></tp:taxon-name>)</article-title><source>Zookeys</source><day>2</day><month>7</month><year>2015</year><volume>2015</volume><issue>511</issue><fpage>25</fpage><lpage>68</lpage><pub-id pub-id-type="doi">10.3897/zookeys.511.9793</pub-id></mixed-citation></tp:treatment-meta><tp:nomenclature><label>Family</label><tp:taxon-name>
                        <tp:taxon-name-part taxon-name-part-type="family">Pararhyssocolpidae</tp:taxon-name-part>
                        <object-id xmlns:xlink="http://www.w3.org/1999/xlink" content-type="zoobank" xlink:type="simple">http://zoobank.org/B2D2F40F-283F-41A6-A2C4-5DFD3461EB80</object-id>
                    </tp:taxon-name><tp:taxon-status xmlns:xlink="http://www.w3.org/1999/xlink" xlink:type="simple">fam. n.</tp:taxon-status></tp:nomenclature><tp:treatment-sec sec-type="Diagnosis"><title>Diagnosis.</title><p><tp:taxon-name><tp:taxon-name-part taxon-name-part-type="superfamily">Dorylaimoidea</tp:taxon-name-part></tp:taxon-name>. Nematodes of a medium sized body, 2–3 mm. Cuticle dorylaimoid, finely transversally striated. Lip region rounded, inner labial papillae distinct, not elevated, amalgamated and close to oral aperture, outer labial and cephalic papillae below the margin of oral field. Odontostyle slender, shorter than or as long as labial diameter, with narrow aperture, indistinct under LM and clear lumen. Odontophore simple. Guiding ring double. Pharynx occupying about half total pharynx length. Female genital system didelphic-amphidelphic, uterus bipartite, <italic>pars refringens vaginae</italic> well developed, vulva transverse. Irregularities and ruptures of body cuticle around vulva present. Spicules dorylaimoid, lateral guiding piece simple. Ventromedian supplements contiguous, numerous. Tail similar in both sexes, conical, ventrally arcuate, distal part long, finger-like. First stage juvenile with long sigmoid tail.</p></tp:treatment-sec></tp:taxon-treatment>
