# Supplementary material for: New data on two remarkable Antarctic species Amblydorylaimus isokaryon (Loof, 1975) Andrássy, 1998 and Pararhyssocolpus paradoxus (Loof, 1975), gen. n., comb. n. (Nematoda, Dorylaimida)
Source: Zookeys. 2015 Jul 2;(511):25–68. doi: 10.3897/zookeys.511.9793 (PMC4523744; doi:10.3897/zookeys.511.9793)
Supplement: XML Treatment for Pararhyssocolpus [file zookeys.511.9793-treatment4.xml]

<!DOCTYPE tp:taxon-treatment
  PUBLIC "-//TaxonX//DTD Taxonomic Treatment Publishing DTD v0 20100105//EN" "tax-treatment-NSO.dtd">
<tp:taxon-treatment xmlns:tp="http://www.plazi.org/taxpub"><tp:treatment-meta><kwd-group><label>Taxon classification</label><kwd><named-content content-type="kingdom">Animalia</named-content></kwd><kwd><named-content content-type="order">Dorylaimida</named-content></kwd><kwd><named-content content-type="family">Pararhyssocolpidae</named-content></kwd></kwd-group><mixed-citation publication-type="journal"><person-group><name><surname>Elshishka</surname><given-names>Milka</given-names></name><name><surname>Lazarova</surname><given-names>Stela</given-names></name><name><surname>Radoslavov</surname><given-names>Georgi</given-names></name><name><surname>Hristov</surname><given-names>Petar</given-names></name><name><surname>Peneva</surname><given-names>Vlada K.</given-names></name></person-group><article-title>New data on two remarkable Antarctic species <italic><tp:taxon-name><tp:taxon-name-part taxon-name-part-type="genus">Amblydorylaimus</tp:taxon-name-part> <tp:taxon-name-part taxon-name-part-type="species">isokaryon</tp:taxon-name-part></tp:taxon-name></italic> (Loof, 1975) Andrássy, 1998 and <italic><tp:taxon-name><tp:taxon-name-part taxon-name-part-type="genus">Pararhyssocolpus</tp:taxon-name-part> <tp:taxon-name-part taxon-name-part-type="species">paradoxus</tp:taxon-name-part></tp:taxon-name></italic> (Loof, 1975), gen. n., comb. n. (<tp:taxon-name><tp:taxon-name-part taxon-name-part-type="phylum">Nematoda</tp:taxon-name-part></tp:taxon-name>, <tp:taxon-name><tp:taxon-name-part taxon-name-part-type="order">Dorylaimida</tp:taxon-name-part></tp:taxon-name>)</article-title><source>Zookeys</source><day>2</day><month>7</month><year>2015</year><volume>2015</volume><issue>511</issue><fpage>25</fpage><lpage>68</lpage><pub-id pub-id-type="doi">10.3897/zookeys.511.9793</pub-id></mixed-citation></tp:treatment-meta><tp:nomenclature><tp:taxon-name>
                        <tp:taxon-name-part taxon-name-part-type="genus">Pararhyssocolpus</tp:taxon-name-part>
                        <object-id xmlns:xlink="http://www.w3.org/1999/xlink" content-type="zoobank" xlink:type="simple">http://zoobank.org/95A47B1D-D7A7-4379-ABC9-EDF1A227AED1</object-id>
                    </tp:taxon-name><tp:taxon-status xmlns:xlink="http://www.w3.org/1999/xlink" xlink:type="simple">gen. n.</tp:taxon-status></tp:nomenclature><tp:treatment-sec sec-type="Diagnosis"><title>Diagnosis.</title><p>With characters of the family.</p></tp:treatment-sec><tp:treatment-sec sec-type="Relationships"><title>Relationships.</title><p>On the basis of main characters, this genus/family appears close to family <tp:taxon-name><tp:taxon-name-part taxon-name-part-type="family">Nordiidae</tp:taxon-name-part></tp:taxon-name>, <tp:taxon-name><tp:taxon-name-part taxon-name-part-type="family">Qudsianematidae</tp:taxon-name-part></tp:taxon-name> (subfamily <tp:taxon-name><tp:taxon-name-part taxon-name-part-type="subfamily">Qudsianematinae</tp:taxon-name-part></tp:taxon-name> Jairajpuri, 1965) and <tp:taxon-name><tp:taxon-name-part taxon-name-part-type="family">Dorylaimidae</tp:taxon-name-part></tp:taxon-name>. The new family differs from the first family in pharynx widening at the middle of neck <italic>vs</italic> pharynx widening behind the middle of the neck, the pharyngeal expansion shape (somewhat “bibulbar”, with narrower middle part <italic>vs</italic> cylindrical), ventromedian supplements contiguous <italic>vs</italic> mostly spaced (except <italic><tp:taxon-name><tp:taxon-name-part taxon-name-part-type="genus">Lenonchium</tp:taxon-name-part></tp:taxon-name></italic> Siddiqi, 1965, it differs from the new family by its longer and filiform tail). From subfamily <tp:taxon-name><tp:taxon-name-part taxon-name-part-type="subfamily">Qudsianematinae</tp:taxon-name-part></tp:taxon-name>, <tp:taxon-name><tp:taxon-name-part taxon-name-part-type="family">Pararhyssocolpidae</tp:taxon-name-part></tp:taxon-name> fam. n. can be differentiated by its double <italic>vs</italic> single guiding ring and labial papillae arrangement (small <italic>vs</italic> larger distance between inner labial papillae), indistinct <italic>vs</italic> distinct aperture of odontostyle. Also, the new family differs from fam. <tp:taxon-name><tp:taxon-name-part taxon-name-part-type="family">Dorylaimidae</tp:taxon-name-part></tp:taxon-name> in odontostyle aperture (indistinct <italic>vs</italic> distinct) and especially in its characteristic postembryonic development pattern – J1 with long tail, c’ decreasing in successive stages and adults caused by the increasing of anal diameter rather than shortening of tail, adults with similar tail shape - conical with distal third much narrower, finger-like <italic>vs</italic> one or more juvenile stages bearing long (filiform or conical elongated) caudal region, adults with similar (either long or short and rounded, never conical) or dissimilar (long in females, short and rounded, ex<!--PageBreak-->ceptionally conical, in males) tail (<xref ref-type="bibr" rid="B59">Peña-Santiago and Álvarez-Ortega 2014</xref>). Recent studies based on molecular data (<xref ref-type="bibr" rid="B28">Holterman et al. 2008</xref>; <xref ref-type="bibr" rid="B58">Pedram et al. 2011</xref>; <xref ref-type="bibr" rid="B5">Álvarez-Ortega et al. 2013a</xref>, <xref ref-type="bibr" rid="B7">c</xref>; <xref ref-type="bibr" rid="B60">Peña-Santiago et al. 2015</xref>) show that the current classification of superfamily <tp:taxon-name><tp:taxon-name-part taxon-name-part-type="superfamily">Dorylaimoidea</tp:taxon-name-part></tp:taxon-name> is questionable with most families being not monophyletic taxa, as some of the genera are closer to members of other families. Further integrative studies are needed to clarify its phylogeny and systematics and to understand which characters are homologous and which are the results of convergent or parallel evolution (<xref ref-type="bibr" rid="B69">Vinciguerra et al. 2014</xref>).</p></tp:treatment-sec><tp:treatment-sec sec-type="Distribution"><title>Distribution.</title><p>This species (genus, family) is endemic in Maritime Antarctic, having been recorded from many islands: Signy (<xref ref-type="bibr" rid="B39">Loof 1975</xref>; <xref ref-type="bibr" rid="B43">Maslen 1979</xref>; <xref ref-type="bibr" rid="B44">1981</xref>), Coronation, Elephant, Intercurrence, Galindez, Blaiklock, Limpet (<xref ref-type="bibr" rid="B39">Loof 1975</xref>; <xref ref-type="bibr" rid="B43">Maslen 1979</xref>), Guébriant (<xref ref-type="bibr" rid="B43">Maslen 1979</xref>), Adelaide (<xref ref-type="bibr" rid="B45">Maslen and Convey 2006</xref>; <xref ref-type="bibr" rid="B52">Newsham et al. 2006</xref>), Anchorage, Leonie (<xref ref-type="bibr" rid="B45">Maslen and Convey 2006</xref>), Livingston (<xref ref-type="bibr" rid="B61">Peneva et al. 2009</xref>), Francis (<xref ref-type="bibr" rid="B68">Velasco-Castrillón and Stevens 2014</xref>) and King George Islands (<xref ref-type="bibr" rid="B37">Kito 2009</xref>; <xref ref-type="bibr" rid="B63">Russell et al. 2014</xref>). This is the first report of the species from Nelson Island.</p></tp:treatment-sec><ref-list><ref id="B59"><mixed-citation xmlns:xlink="http://www.w3.org/1999/xlink" xlink:type="simple"><person-group><name name-style="western"><surname>Peña-Santiago</surname><given-names>R</given-names></name><name name-style="western"><surname>Álvarez-Ortega</surname><given-names>S</given-names></name></person-group> (<year>2014</year>) <article-title>An integrative approach to assess the phylogeny and the systematics of rounded-tailed genera of the subfamily <tp:taxon-name><tp:taxon-name-part taxon-name-part-type="subfamily">Qudsianematinae</tp:taxon-name-part></tp:taxon-name> (<tp:taxon-name><tp:taxon-name-part taxon-name-part-type="phylum">Nematoda</tp:taxon-name-part></tp:taxon-name>, <tp:taxon-name><tp:taxon-name-part taxon-name-part-type="order">Dorylaimida</tp:taxon-name-part></tp:taxon-name>).</article-title> <source>Zoologica Scripta</source> <volume>43</volume>: <fpage>418</fpage>–<lpage>428</lpage>. doi: <ext-link ext-link-type="doi" xlink:href="10.1111/zsc.12058" xlink:type="simple">10.1111/zsc.12058</ext-link> </mixed-citation></ref><ref id="B28"><mixed-citation xmlns:xlink="http://www.w3.org/1999/xlink" xlink:type="simple"><person-group><name name-style="western"><surname>Holterman</surname><given-names>M</given-names></name><name name-style="western"><surname>Rybarczyk</surname><given-names>K</given-names></name><name name-style="western"><surname>Van den Essen</surname><given-names>S</given-names></name><name name-style="western"><surname>van Megen</surname><given-names>H</given-names></name><name name-style="western"><surname>Mooyman</surname><given-names>P</given-names></name><name name-style="western"><surname>Peña-Santiago</surname><given-names>R</given-names></name><name name-style="western"><surname>Bongers</surname><given-names>T</given-names></name><name name-style="western"><surname>Bakker</surname><given-names>J</given-names></name><name name-style="western"><surname>Helder</surname><given-names>J</given-names></name></person-group> (<year>2008</year>) <article-title>A ribosomal DNA-based framework for the detection and quantification of stress-sensitive nematode families in terrestrial habitats.</article-title> <source>Molecular Ecology Resources</source> <volume>8</volume>: <fpage>23</fpage>–<lpage>34</lpage>. doi: <ext-link ext-link-type="doi" xlink:href="10.1111/j.1471-8286.2007.01963.x" xlink:type="simple">10.1111/j.1471-8286.2007.01963.x</ext-link> </mixed-citation></ref><ref id="B58"><mixed-citation xmlns:xlink="http://www.w3.org/1999/xlink" xlink:type="simple"><person-group><name name-style="western"><surname>Pedram</surname><given-names>M</given-names></name><name name-style="western"><surname>Pourjam</surname><given-names>E</given-names></name><name name-style="western"><surname>Robbins</surname><given-names>R</given-names></name><name name-style="western"><surname>Ye</surname><given-names>W</given-names></name><name name-style="western"><surname>Peña-Santiago</surname><given-names>R</given-names></name></person-group> (<year>2011</year>) <article-title>Description of <italic><tp:taxon-name><tp:taxon-name-part taxon-name-part-type="genus">Rhyssocolpus</tp:taxon-name-part> <tp:taxon-name-part taxon-name-part-type="species">vinciguerrae</tp:taxon-name-part></tp:taxon-name></italic> sp. n. (<tp:taxon-name><tp:taxon-name-part taxon-name-part-type="order">Dorylaimida</tp:taxon-name-part></tp:taxon-name>, <tp:taxon-name><tp:taxon-name-part taxon-name-part-type="family">Nordiidae</tp:taxon-name-part></tp:taxon-name>) from Iran and the first molecular study of this genus.</article-title> <source>Nematology</source> <volume>13</volume>: <fpage>927</fpage>–<lpage>937</lpage>. doi: <ext-link ext-link-type="doi" xlink:href="10.1163/138855411X565224" xlink:type="simple">10.1163/138855411X565224</ext-link> </mixed-citation></ref><ref id="B5"><mixed-citation xmlns:xlink="http://www.w3.org/1999/xlink" xlink:type="simple"><person-group><name name-style="western"><surname>Álvarez-Ortega</surname><given-names>S</given-names></name><name name-style="western"><surname>Subbotin</surname><given-names>S</given-names></name><name name-style="western"><surname>Peña-Santiago</surname><given-names>R</given-names></name></person-group> (<year>2013a</year>) <article-title>Morphological and molecular characterization of <italic><tp:taxon-name><tp:taxon-name-part taxon-name-part-type="genus">Aporcelaimellus</tp:taxon-name-part> <tp:taxon-name-part taxon-name-part-type="species">simplex</tp:taxon-name-part></tp:taxon-name></italic> (Thorne &amp; Swanger, 1936) Loof &amp; Coomans, 1970 and a new concept for the genus <italic><tp:taxon-name><tp:taxon-name-part taxon-name-part-type="genus">Aporcella</tp:taxon-name-part></tp:taxon-name></italic> Andrássy, 2002 (<tp:taxon-name><tp:taxon-name-part taxon-name-part-type="order">Dorylaimida</tp:taxon-name-part></tp:taxon-name>, <tp:taxon-name><tp:taxon-name-part taxon-name-part-type="family">Aporcelaimidae</tp:taxon-name-part></tp:taxon-name>).</article-title> <source>Nematology</source> <volume>15</volume>: <fpage>165</fpage>–<lpage>178</lpage>. doi: <ext-link ext-link-type="doi" xlink:href="10.1163/156854112X651320" xlink:type="simple">10.1163/156854112X651320</ext-link> </mixed-citation></ref><ref id="B7"><mixed-citation xmlns:xlink="http://www.w3.org/1999/xlink" xlink:type="simple"><person-group><name name-style="western"><surname>Álvarez-Ortega</surname><given-names>S</given-names></name><name name-style="western"><surname>Subbotin</surname><given-names>S</given-names></name><name name-style="western"><surname>Peña-Santiago</surname><given-names>R</given-names></name></person-group> (<year>2013c</year>) <article-title>Morphological and molecular characterization of Californian species of the genus <italic><tp:taxon-name><tp:taxon-name-part taxon-name-part-type="genus">Metaporcelaimus</tp:taxon-name-part></tp:taxon-name></italic> Lordello, 1965 (<tp:taxon-name><tp:taxon-name-part taxon-name-part-type="order">Dorylaimida</tp:taxon-name-part></tp:taxon-name>, <tp:taxon-name><tp:taxon-name-part taxon-name-part-type="family">Aporcelaimidae</tp:taxon-name-part></tp:taxon-name>), with a new concept of the genus.</article-title> <source>Nematology</source> <volume>15</volume>: <fpage>251</fpage>–<lpage>278</lpage>. doi: <ext-link ext-link-type="doi" xlink:href="10.1163/15685411-00002674" xlink:type="simple">10.1163/15685411-00002674</ext-link> </mixed-citation></ref><ref id="B60"><mixed-citation xmlns:xlink="http://www.w3.org/1999/xlink" xlink:type="simple"><person-group><name name-style="western"><surname>Peña-Santiago</surname><given-names>R</given-names></name><name name-style="western"><surname>Guerrero</surname><given-names>P</given-names></name><name name-style="western"><surname>Liébanas</surname><given-names>G</given-names></name><name name-style="western"><surname>del Carmen García</surname><given-names>M</given-names></name><name name-style="western"><surname>Palomeque</surname><given-names>T</given-names></name><name name-style="western"><surname>Lorite</surname><given-names>P</given-names></name></person-group> (<year>2015</year>) <article-title>Characterisation of an Iberian population of <italic><tp:taxon-name><tp:taxon-name-part taxon-name-part-type="genus">Rhyssocolpus</tp:taxon-name-part> <tp:taxon-name-part taxon-name-part-type="species">iuventutis</tp:taxon-name-part></tp:taxon-name></italic> Andrássy, 1971 (<tp:taxon-name><tp:taxon-name-part taxon-name-part-type="order">Dorylaimida</tp:taxon-name-part></tp:taxon-name>: <tp:taxon-name><tp:taxon-name-part taxon-name-part-type="family">Nordiidae</tp:taxon-name-part></tp:taxon-name>), with a revised taxonomy of the genus.</article-title> <source>Nematology</source> <volume>17</volume>: <fpage>139</fpage>–<lpage>153</lpage>. doi: <ext-link ext-link-type="doi" xlink:href="10.1163/15685411-00002857" xlink:type="simple">10.1163/15685411-00002857</ext-link> </mixed-citation></ref><ref id="B69"><mixed-citation xmlns:xlink="http://www.w3.org/1999/xlink" xlink:type="simple"><person-group><name name-style="western"><surname>Vinciguerra</surname><given-names>MT</given-names></name><name name-style="western"><surname>Orselli</surname><given-names>L</given-names></name><name name-style="western"><surname>Clausi</surname><given-names>M</given-names></name></person-group> (<year>2014</year>) <article-title>One new and two known species of <italic><tp:taxon-name><tp:taxon-name-part taxon-name-part-type="genus">Aporcelinus</tp:taxon-name-part></tp:taxon-name></italic> Andrássy, 2009 and a new species of <italic><tp:taxon-name><tp:taxon-name-part taxon-name-part-type="genus">Coomansinema</tp:taxon-name-part></tp:taxon-name></italic> Ahmad &amp; Jairajpuri, 1989 (<tp:taxon-name><tp:taxon-name-part taxon-name-part-type="phylum">Nematoda</tp:taxon-name-part></tp:taxon-name>: <tp:taxon-name><tp:taxon-name-part taxon-name-part-type="order">Dorylaimida</tp:taxon-name-part></tp:taxon-name>).</article-title> <source>Nematology</source> <volume>16</volume>: <fpage>303</fpage>–<lpage>322</lpage>. doi: <ext-link ext-link-type="doi" xlink:href="10.1163/15685411-00002767" xlink:type="simple">10.1163/15685411-00002767</ext-link> </mixed-citation></ref><ref id="B39"><mixed-citation xmlns:xlink="http://www.w3.org/1999/xlink" xlink:type="simple"><person-group><name name-style="western"><surname>Loof</surname><given-names>PAA</given-names></name></person-group> (<year>1975</year>) <article-title><tp:taxon-name><tp:taxon-name-part taxon-name-part-type="superfamily">Dorylaimoidea</tp:taxon-name-part></tp:taxon-name> from some subantarctic islands.</article-title> <source>Nematologica</source> <volume>21</volume>: <fpage>219</fpage>–<lpage>255</lpage>. doi: <ext-link ext-link-type="doi" xlink:href="10.1163/187529275X00581" xlink:type="simple">10.1163/187529275X00581</ext-link> </mixed-citation></ref><ref id="B43"><mixed-citation xmlns:xlink="http://www.w3.org/1999/xlink" xlink:type="simple"><person-group><name name-style="western"><surname>Maslen</surname><given-names>NR</given-names></name></person-group> (<year>1979</year>) <article-title>Additions to the nematode fauna of the antarctic region with keys to taxa.</article-title> <source>British Antarctic Survey Bulletin</source> <volume>49</volume>: <fpage>207</fpage>–<lpage>229</lpage>. </mixed-citation></ref><ref id="B44"><mixed-citation xmlns:xlink="http://www.w3.org/1999/xlink" xlink:type="simple"><person-group><name name-style="western"><surname>Maslen</surname><given-names>NR</given-names></name></person-group> (<year>1981</year>) <article-title>The Signy Island terrestrial reference sites: XII. Population ecology of nematodes with additions to the fauna.</article-title> <source>British Antarctic Survey Bulletin</source> <volume>53</volume>: <fpage>57</fpage>–<lpage>75</lpage>. </mixed-citation></ref><ref id="B45"><mixed-citation xmlns:xlink="http://www.w3.org/1999/xlink" xlink:type="simple"><person-group><name name-style="western"><surname>Maslen</surname><given-names>NR</given-names></name><name name-style="western"><surname>Convey</surname><given-names>P</given-names></name></person-group> (<year>2006</year>) <article-title>Nematode diversity and distribution in southern maritime Antarctic – clues to history?</article-title> <source>Soil Biology and Biochemistry</source> <volume>38</volume>: <fpage>3141</fpage>–<lpage>3151</lpage>. doi: <ext-link ext-link-type="doi" xlink:href="10.1016/j.soilbio.2005.12.007" xlink:type="simple">10.1016/j.soilbio.2005.12.007</ext-link> </mixed-citation></ref><ref id="B52"><mixed-citation xmlns:xlink="http://www.w3.org/1999/xlink" xlink:type="simple"><person-group><name name-style="western"><surname>Newsham</surname><given-names>KK</given-names></name><name name-style="western"><surname>Maslen</surname><given-names>NR</given-names></name><name name-style="western"><surname>McInnes</surname><given-names>SJ</given-names></name></person-group> (<year>2006</year>) <article-title>Survival of antarctic soil metazoans at− 80° C for six years.</article-title> <source>CryoLetters</source> <volume>27</volume>: <fpage>291</fpage>–<lpage>294</lpage>. </mixed-citation></ref><ref id="B61"><mixed-citation xmlns:xlink="http://www.w3.org/1999/xlink" xlink:type="simple"><person-group><name name-style="western"><surname>Peneva</surname><given-names>V</given-names></name><name name-style="western"><surname>Lazarova</surname><given-names>S</given-names></name><name name-style="western"><surname>Elshishka</surname><given-names>M</given-names></name><name name-style="western"><surname>Makarova</surname><given-names>O</given-names></name><name name-style="western"><surname>Penev</surname><given-names>L</given-names></name></person-group> (<year>2009</year>) <article-title>Nematode assemblages of hair-grass (<italic><tp:taxon-name><tp:taxon-name-part taxon-name-part-type="genus">Deschampsia</tp:taxon-name-part></tp:taxon-name></italic> spp.) microhabitats from polar and alpine deserts in Arctic and Antaractic.</article-title> In: <person-group><name name-style="western"><surname>Golovatch</surname><given-names>SI</given-names></name><name name-style="western"><surname>Makarova</surname><given-names>OL</given-names></name><name name-style="western"><surname>Babenko</surname><given-names>AB</given-names></name><name name-style="western"><surname>Penev</surname><given-names>LD</given-names></name></person-group> (<role>Eds</role>) <source>Species and communities in extreme environment</source>. <publisher-name>Pensoft Publishers</publisher-name> &amp; <publisher-name>KMK Scientific Press</publisher-name>, <publisher-loc>Sofia - Moscow</publisher-loc>, <fpage>419</fpage>–<lpage>438</lpage>. </mixed-citation></ref><ref id="B68"><mixed-citation xmlns:xlink="http://www.w3.org/1999/xlink" xlink:type="simple"><person-group><name name-style="western"><surname>Velasco-Castrillón</surname><given-names>A</given-names></name><name name-style="western"><surname>Stevens</surname><given-names>M</given-names></name></person-group> (<year>2014</year>) <article-title>Morphological and molecular diversity at a regional scale: A step closer to understanding Antarctic nematode biogeography.</article-title> <source>Soil Biology &amp; Biochemistry</source> <volume>70</volume>: <fpage>272</fpage>–<lpage>284</lpage>. doi: <ext-link ext-link-type="doi" xlink:href="10.1016/j.soilbio.2013.12.016" xlink:type="simple">10.1016/j.soilbio.2013.12.016</ext-link> </mixed-citation></ref><ref id="B37"><mixed-citation xmlns:xlink="http://www.w3.org/1999/xlink" xlink:type="simple"><person-group><name name-style="western"><surname>Kito</surname><given-names>K</given-names></name></person-group> (<year>2009</year>) <article-title>Taxonomical and ecological studies of free-living nematodes carried out in Antarctica as a cooperative research program of NIPR.</article-title> <source>Sapporo Medical Journal</source> <volume>78</volume>: <fpage>13</fpage>–<lpage>18</lpage>. </mixed-citation></ref><ref id="B63"><mixed-citation xmlns:xlink="http://www.w3.org/1999/xlink" xlink:type="simple"><person-group><name name-style="western"><surname>Russell</surname><given-names>DJ</given-names></name><name name-style="western"><surname>Hohberg</surname><given-names>K</given-names></name><name name-style="western"><surname>Potapov</surname><given-names>M</given-names></name><name name-style="western"><surname>Brückner</surname><given-names>A</given-names></name><name name-style="western"><surname>Otte</surname><given-names>V</given-names></name><name name-style="western"><surname>Christian</surname><given-names>A</given-names></name></person-group> (<year>2014</year>) <article-title>Native terrestrial invertebrate fauna from the northern Antarctic Peninsula: new records, state of current knowledge and ecological preferences – Summary of a German federal study.</article-title> <source>Soil organisms</source> <volume>86</volume>: <fpage>1</fpage>–<lpage>58</lpage>. </mixed-citation></ref></ref-list></tp:taxon-treatment>
